# Supplementary material for: Optimizing board structure for ESG integrity: Nonlinear size effects and diversity moderation on greenwashing
Source: PLoS One. 2026 Jan 23;21(1):e0335803. doi: 10.1371/journal.pone.0335803 (PMC12829871; doi:10.1371/journal.pone.0335803)
Supplement: S1 Data — (XLSX) [file pone.0335803.s001.xlsx]

## Sheet: Sheet1
Stkcd	year	GW	Meeting	Bsize	Dual	ROA	Cashflow	Mshare	Firmage	SOE	GW2	FemaleDirectorNumber	Lev	IndustryCodeC	PROVINCECODE	CITYCODE	Bsize2	panel_id	Year	Industry	DirectorNumber	Female	Age	Nationality	Funback
000002	2009	-1.96954	4	10	0	0.046727	0.067244	0.2441	3.21888	1	0.781132	2	0.670017	K70	440000	440300	100	000002	2009	K70	10	0.2	0.107055	0.7	0.901915
000002	2010	-1.71778	5	11	0	0.040993	0.0103751	0.2348	3.2581	1	0.835441	2	0.746861	K70	440000	440300	121	000002	2010	K70	11	0.181818	0.0976814	0.636364	1.06494
000002	2011	-1.64507	5	11	0	0.03916	0.0114427	0.2209	3.29584	1	1.32572	1	0.770997	K70	440000	440300	121	000002	2011	K70	11	0.0909091	0.100869	0.636364	1.27889
000002	2012	-1.86575	4	11	0	0.041348	0.00983617	0.2142	3.3322	1	1.81983	2	0.783163	K70	440000	440300	121	000002	2012	K70	11	0.181818	0.0957731	0.636364	1.07441
000002	2013	-1.87679	4	11	0	0.038183	0.00401471	0.2884	3.3673	1	1.86167	2	0.77997	K70	440000	440300	121	000002	2013	K70	11	0.181818	0.131286	0.727273	1.05998
000002	2014	-1.11465	5	11	0	0.037937	0.0820694	0.1815	3.4012	1	2.46123	1	0.772046	K70	440000	440300	121	000002	2014	K70	11	0.0909091	0.132757	0.636364	1.55479
000002	2015	-1.55605	4	11	0	0.04245	0.0262492	0.1912	3.43399	1	1.55777	1	0.777015	K70	440000	440300	121	000002	2015	K70	11	0.0909091	0.128168	0.636364	1.58972
000002	2016	-0.648197	6	11	0	0.034129	0.0476313	0.1816	3.46574	1	2.19839	1	0.805367	K70	440000	440300	121	000002	2016	K70	11	0.0909091	0.125972	0.636364	1.73958
000002	2017	-0.87076	12	11	1	0.031929	0.0706423	0.109	3.49651	1	1.61483	1	0.839813	K70	440000	440300	121	000002	2017	K70	11	0.0909091	0.136441	0.545455	1.59509
000002	2018	-0.966598	12	11	0	0.032234	0.0219931	0.109	3.52636	1	1.19439	1	0.845856	K70	440000	440300	121	000002	2018	K70	11	0.0909091	0.134085	0.545455	1.60859
000002	2019	-0.773885	10	10	0	0.031869	0.0264096	0.1065	3.52636	1	1.89438	1	0.84359	K70	440000	440300	100	000002	2019	K70	10	0.1	0.138028	0.6	1.31204
000002	2020	-0.677775	10	11	0	0.031724	0.0284553	0.0762	3.52636	1	1.46015	1	0.812835	K70	440000	440300	121	000002	2020	K70	11	0.0909091	0.161105	0.545455	1.17402
000002	2021	-0.137092	10	11	0	0.019637	0.00212168	0.0762	3.52636	1	-1.00017	1	0.797398	K70	440000	440300	121	000002	2021	K70	11	0.0909091	0.143839	0.454545	1.49748
000002	2022	-0.414784	10	11	0	0.021371	0.00156531	0.0863	3.52636	1	-1.31616	1	0.769515	K70	440000	440300	121	000002	2022	K70	11	0.0909091	0.143839	0.454545	1.49748
000002	2023	-0.0618973	12	11	0	0.013593	0.00259981	0.0811	3.52636	1	-0.684749	1	0.732243	K70	440000	440300	121	000002	2023	K70	11	0.0909091	0.065755	0.272727	1.6769
000006	2009	-1.47766	5	9	0	0.046098	0.0507463	2.3973	2.99573	1	1.24517	1	0.698577	K70	440000	440300	81	000006	2009	K70	9	0.111111	0.102392	0.555556	1.7189
000006	2010	-1.64666	3	9	0	0.057942	0.126842	2.2446	3.04452	1	-0.217228	1	0.701421	K70	440000	440300	81	000006	2010	K70	9	0.111111	0.100335	0.555556	1.7189
000006	2011	-2.81489	16	9	0	0.052165	0.144024	1.8009	3.09104	1	-1.49835	1	0.652855	K70	440000	440300	81	000006	2011	K70	9	0.111111	0.0983588	0.555556	1.7189
000006	2012	-2.57015	27	9	0	0.067381	0.233491	1.3798	3.13549	1	-1.34879	1	0.620165	K70	440000	440300	81	000006	2012	K70	9	0.111111	0.157272	0.444444	1.76709
000006	2013	-2.43158	21	9	0	0.070024	-0.0893136	1.0961	3.17805	1	-1.07689	1	0.579972	K70	440000	440300	81	000006	2013	K70	9	0.111111	0.163175	0.555556	2.01123
000006	2014	-2.62469	14	9	0	0.043601	-0.0934173	0.8403	3.21888	1	-1.34605	1	0.64142	K70	440000	440300	81	000006	2014	K70	9	0.111111	0.158537	0.555556	2.10133
000006	2017	-1.97972	25	7	0	0.062442	0.0537964	0.1546	3.3322	1	-1.0549	1	0.565648	K70	440000	440300	49	000006	2017	K70	7	0.142857	0.106026	0.428571	1.62124
000006	2018	-1.76899	21	7	0	0.068194	0.118691	0	3.3673	1	-1.06021	1	0.528236	K70	440000	440300	49	000006	2018	K70	7	0.142857	0.104052	0.428571	1.62124
000006	2019	-1.87388	34	7	0	0.053544	-0.0123374	0	3.4012	1	-1.03003	1	0.544612	K70	440000	440300	49	000006	2019	K70	7	0.142857	0.103582	0.428571	1.89922
000006	2020	-1.43481	32	9	0	0.058497	-0.0108525	0	3.43399	1	-0.562678	1	0.492185	K70	440000	440300	81	000006	2020	K70	9	0.111111	0.143069	0.555556	1.96189
000006	2021	-0.360648	41	8	0	0.023452	-0.131297	0	3.46574	1	-1.02338	0	0.65322	K70	440000	440300	64	000006	2021	K70	8	0	0.148707	0.5	1.83574
000008	2015	0.878588	9	7	0	0.052909	-0.0201881	12.7967	3.2581	0	0.691141	0	0.189809	C37	110000	110000	49	000008	2015	C37	7	0	0.191089	0.714286	1.92691
000008	2016	-0.1798	14	7	0	0.064758	-0.00685084	8.9433	3.29584	1	-0.9115	0	0.246583	C37	110000	110000	49	000008	2016	C37	7	0	0.200673	0.571429	1.60866
000008	2017	0.398478	18	7	0	0.08331	-0.00495949	8.224	3.3322	1	-0.439911	0	0.326949	C37	110000	110000	49	000008	2017	C37	7	0	0.206785	0.428571	1.59997
000008	2018	-0.0455577	20	9	0	0.032666	-0.0564255	7.3135	3.3673	1	-0.992006	0	0.29251	C37	110000	110000	81	000008	2018	C37	9	0	0.18607	0.222222	1.75411
000008	2019	-0.212048	18	9	0	0.037977	0.000441634	5.5356	3.4012	1	-1.0409	0	0.370962	C37	110000	110000	81	000008	2019	C37	9	0	0.182323	0.222222	1.73287
000008	2020	0.394755	12	9	0	-0.069531	0.0405384	4.1319	3.43399	1	-0.367047	0	0.480167	C37	110000	110000	81	000008	2020	C37	9	0	0.178725	0.222222	1.81951
000008	2021	-0.320155	10	9	1	-0.111377	0.0370591	4.1381	3.46574	1	-1.43684	3	0.568954	C37	110000	110000	81	000008	2021	C37	9	0.333333	0.194754	0.222222	2.18374
000008	2022	1.11344	10	9	1	-0.075325	0.0509706	4.1381	3.49651	1	0.343365	2	0.601696	C37	110000	110000	81	000008	2022	C37	9	0.222222	0.217786	0.222222	1.96121
000008	2023	0.332202	12	9	1	-0.077376	0.0029158	0.0063	3.52636	1	-0.65748	2	0.65704	C37	110000	110000	81	000008	2023	C37	9	0.222222	0.216918	0	1.78557
000009	2009	-2.12226	9	8	1	0.054465	0.0846784	0.0254	2.94444	0	-0.88222	0	0.602092	S90	440000	440300	64	000009	2009	S90	8	0	0.171051	0.625	1.00814
000009	2010	-1.48149	14	9	1	0.044051	-0.0584907	0.0173	2.99573	0	-1.33231	0	0.62953	S90	440000	440300	81	000009	2010	S90	9	0	0.219464	0.666667	1.14005
000009	2011	-0.157551	15	9	1	0.03228	-0.0702688	0.0168	3.04452	0	1.28607	0	0.650402	S90	440000	440300	81	000009	2011	S90	9	0	0.215094	0.666667	1.14005
000009	2012	0.0393872	13	8	1	0.023331	0.026628	0.0151	3.09104	0	1.24508	0	0.643669	S90	440000	440300	64	000009	2012	S90	8	0	0.226735	0.75	1.06992
000009	2013	-0.885621	13	8	1	0.03263	0.00590807	0.0151	3.13549	0	-0.2422	0	0.628798	S90	440000	440300	64	000009	2013	S90	8	0	0.250029	0.875	1.32985
000009	2014	-1.02729	15	7	1	0.032091	0.0322322	0.0151	3.17805	0	0.24126	0	0.628934	S90	440000	440300	49	000009	2014	S90	7	0	0.250157	0.857143	1.08783
000009	2015	-1.33372	13	7	1	0.053324	0.000694846	0.0842	3.21888	0	-0.962705	0	0.638202	S90	440000	440300	49	000009	2015	S90	7	0	0.246249	0.857143	1.36582
000009	2016	-0.631075	14	9	1	0.0194	-0.000562443	0.1022	3.2581	0	-0.0723607	2	0.623791	S90	440000	440300	81	000009	2016	S90	9	0.222222	0.176127	0.888889	1.41036
000009	2017	-1.28498	8	9	1	0.011924	0.0144196	0.1232	3.29584	0	-1.22563	2	0.633121	S90	440000	440300	81	000009	2017	S90	9	0.222222	0.172483	0.888889	1.50046
000009	2018	-0.177454	12	9	1	0.022281	0.0912181	0.1232	3.3322	0	-0.239064	2	0.649896	S90	440000	440300	81	000009	2018	S90	9	0.222222	0.168986	0.888889	1.49467
000009	2019	-0.657606	10	8	1	0.023564	0.0442812	0.1232	3.3673	1	-1.0788	2	0.645559	S90	440000	440300	64	000009	2019	S90	8	0.25	0.19791	0.75	1.57047
000009	2020	-0.399104	12	9	1	0.033519	0.0205653	0.1473	3.4012	0	-1.04836	1	0.584217	S90	440000	440300	81	000009	2020	S90	9	0.111111	0.178864	0.666667	1.37193
000009	2021	0.787032	10	8	1	0.04745	-0.00753301	0.1473	3.43399	0	1.16577	1	0.577624	S90	440000	440300	64	000009	2021	S90	8	0.125	0.192308	0.875	1.49279
000009	2022	0.441334	10	8	1	0.047196	0.00555475	0.1473	3.46574	0	0.245682	1	0.639676	S90	440000	440300	64	000009	2022	S90	8	0.125	0.188679	0.875	1.49279
000009	2023	0.0754035	8	8	1	0.033552	0.118995	0.1473	3.49651	0	0.85238	1	0.580376	S90	440000	440300	64	000009	2023	S90	8	0.125	0.185185	0.875	1.49279
000012	2009	-1.96542	8	9	1	0.083806	0.153045	0.7797	3.21888	1	-0.521516	0	0.485852	C30	440000	440300	81	000012	2009	C30	9	0	0.173696	0.777778	1.14906
000012	2010	-1.69508	9	9	1	0.128068	0.189766	0.6509	3.2581	1	0.00666463	0	0.457945	C30	440000	440300	81	000012	2010	C30	9	0	0.170215	0.777778	1.14906
000012	2011	-2.12113	12	9	1	0.087526	0.110496	0.6574	3.29584	1	-0.900982	0	0.521906	C30	440000	440300	81	000012	2011	C30	9	0	0.16946	0.666667	1.18292
000012	2012	-1.4536	12	9	1	0.025796	0.120384	0.5853	3.3322	1	-0.263449	0	0.493004	C30	440000	440300	81	000012	2012	C30	9	0	0.136502	0.666667	1.15675
000012	2013	-0.589551	8	9	1	0.107516	0.112665	0.6239	3.3673	1	0.41963	0	0.442868	C30	440000	440300	81	000012	2013	C30	9	0	0.13399	0.666667	1.15675
000012	2014	-0.749484	8	9	0	0.055877	0.0920062	0.6463	3.4012	1	0.201661	1	0.442985	C30	440000	440300	81	000012	2014	C30	9	0.111111	0.139361	0.555556	1.18292
000012	2015	-1.03765	12	5	0	0.034983	0.0697975	0.5576	3.43399	0	-1.34173	1	0.511696	C30	440000	440300	25	000012	2015	C30	5	0.2	0.173613	0.4	1.33218
000012	2017	-1.41456	20	9	0	0.042418	0.126104	0.4243	3.49651	0	-1.99456	3	0.55057	C30	440000	440300	81	000012	2017	C30	9	0.333333	0.141535	0.555556	1.23895
000012	2018	-1.07949	18	8	0	0.024705	0.111455	0.6029	3.52636	0	-1.46047	3	0.505634	C30	440000	440300	64	000012	2018	C30	8	0.375	0.147514	0.5	1.46792
000012	2019	-0.760595	19	8	0	0.03079	0.130707	0.3327	3.52636	0	-1.27717	4	0.457957	C30	440000	440300	64	000012	2019	C30	8	0.5	0.132326	0.625	1.19709
000012	2020	-0.965223	16	9	0	0.045404	0.152694	0.1924	3.52636	0	-1.36312	3	0.406367	C30	440000	440300	81	000012	2020	C30	9	0.333333	0.168435	0.666667	1.28762
000012	2021	1.06618	14	9	0	0.0783	0.195698	0.1528	3.52636	0	0.0175685	3	0.404872	C30	440000	440300	81	000012	2021	C30	9	0.333333	0.165125	0.666667	1.31959
000012	2022	1.32661	16	8	0	0.078883	0.0755529	0.0887	3.52636	0	0.281727	3	0.483645	C30	440000	440300	64	000012	2022	C30	8	0.375	0.163043	0.625	1.46259
000012	2023	0.491573	9	8	0	0.050933	0.090896	0.0887	3.52636	0	-0.412449	3	0.521221	C30	440000	440300	64	000012	2023	C30	8	0.375	0.15302	0.625	1.54058
000021	2010	-1.31081	12	9	0	0.053452	0.0171654	0.1398	2.83321	1	-0.541108	0	0.328237	C39	440000	440300	81	000021	2010	C39	9	0	0.159063	0.222222	1.18872
000021	2011	-1.88612	6	9	0	0.021297	0.0164534	0.1398	2.89037	1	-1.05195	0	0.582013	C39	440000	440300	81	000021	2011	C39	9	0	0.121233	0.222222	1.18872
000021	2012	-1.88139	14	9	0	0.00083	0.028272	0.146	2.94444	1	-0.708224	0	0.59178	C39	440000	440300	81	000021	2012	C39	9	0	0.126096	0.222222	1.49099
000021	2013	-2.04099	13	9	0	0.011574	0.0326994	0.131	2.99573	1	-1.21384	1	0.638573	C39	440000	440300	81	000021	2013	C39	9	0.111111	0.14876	0.222222	1.34275
000021	2014	-1.1229	10	9	0	0.011111	-0.00685736	0.131	3.04452	1	-0.19739	2	0.649905	C39	440000	440300	81	000021	2014	C39	9	0.222222	0.174659	0.222222	1.5753
000021	2015	-1.68086	11	9	0	0.012601	0.0342082	0.131	3.09104	1	-1.55789	2	0.636919	C39	440000	440300	81	000021	2015	C39	9	0.222222	0.170254	0.222222	1.5753
000021	2016	-2.10021	27	9	0	0.019095	0.0304282	0.1305	3.13549	1	-2.16703	2	0.547908	C39	440000	440300	81	000021	2016	C39	9	0.222222	0.180687	0.222222	1.66541
000021	2017	-1.94566	25	9	0	0.034573	0.0433551	0.1683	3.17805	1	-2.08898	2	0.642835	C39	440000	440300	81	000021	2017	C39	9	0.222222	0.20471	0.333333	1.54144
000021	2018	-0.814	18	9	0	0.036383	0.0270777	0.1642	3.21888	1	-0.867853	2	0.589001	C39	440000	440300	81	000021	2018	C39	9	0.222222	0.196872	0.333333	1.84181
000021	2019	-0.153382	23	9	0	0.023945	-0.0541997	0.1642	3.2581	1	-0.244452	1	0.615132	C39	440000	440300	81	000021	2019	C39	9	0.111111	0.198529	0.333333	1.96768
000021	2020	-1.5729	24	8	0	0.044054	0.144328	0.0493	3.29584	1	-1.87109	0	0.629761	C39	440000	440300	64	000021	2020	C39	8	0	0.152073	0.25	1.94863
000021	2021	0.667744	32	9	0	0.030835	0.0320754	0.0478	3.3322	1	0.244306	0	0.575808	C39	440000	440300	81	000021	2021	C39	9	0	0.139476	0.222222	1.8495
000021	2022	1.23482	22	9	0	0.024765	0.0322043	0.0439	3.3673	1	0.377025	0	0.569897	C39	440000	440300	81	000021	2022	C39	9	0	0.129672	0.222222	1.8495
000021	2023	1.48896	24	9	0	0.030107	0.0731205	0.0247	3.4012	1	0.994966	0	0.53323	C39	440000	440300	81	000021	2023	C39	9	0	0.147291	0.222222	2.08396
000025	2015	-0.0684357	9	9	0	0.03657	0.0690381	0	3.09104	1	-0.970954	2	0.248214	F51	440000	440300	81	000025	2015	F51	9	0.222222	0.0995714	0.666667	1.62253
000025	2016	-0.775206	8	9	0	0.023228	0.0486753	0	3.13549	1	-2.0535	2	0.235883	F51	440000	440300	81	000025	2016	F51	9	0.222222	0.0974874	0.666667	1.62253
000025	2017	-0.880461	12	9	0	0.046876	-0.00149152	0	3.17805	1	-1.12057	2	0.28881	F51	440000	440300	81	000025	2017	F51	9	0.222222	0.0954888	0.666667	1.62253
000025	2018	-0.388708	16	8	0	0.051945	-0.0039649	0	3.21888	1	-0.713032	2	0.337101	F51	440000	440300	64	000025	2018	F51	8	0.25	0.0812764	0.625	1.49418
000025	2019	-0.928243	8	9	0	0.13295	0.0479476	0	3.2581	1	-1.45832	2	0.186276	F51	440000	440300	81	000025	2019	F51	9	0.222222	0.0910353	0.666667	1.45903
000025	2020	-1.00589	12	9	0	0.035298	0.0638624	0	3.29584	1	-1.63838	2	0.189527	F51	440000	440300	81	000025	2020	F51	9	0.222222	0.0893031	0.666667	1.45903
000025	2021	-0.147768	10	9	0	0.07101	0.0680838	0	3.3322	1	-1.4387	1	0.216415	F51	440000	440300	81	000025	2021	F51	9	0.111111	0.0924903	0.444444	1.72355
000025	2022	-0.156369	10	9	0	0.036433	-0.0232828	0	3.3673	1	-1.17501	1	0.257972	F51	440000	440300	81	000025	2022	F51	9	0.111111	0.150478	0.444444	2.00544
000026	2009	-2.38399	8	9	0	0.046426	0.0544777	0.0142	2.77259	1	-1.75703	1	0.517553	C35	440000	440300	81	000026	2009	C35	9	0.111111	0.197156	0.666667	1.18872
000026	2010	-2.51937	13	9	0	0.038587	-0.0404203	0.0169	2.83321	1	-1.6214	1	0.471559	F52	440000	440300	81	000026	2010	F52	9	0.111111	0.199993	0.666667	1.22068
000026	2011	-2.24547	12	9	0	0.054997	-0.131297	0.0169	2.89037	1	-0.805549	1	0.518694	F52	440000	440300	81	000026	2011	F52	9	0.111111	0.195778	0.666667	1.22068
000026	2012	-1.49065	5	9	0	0.034766	0.0137812	0.0169	2.94444	1	-0.302423	1	0.564416	F52	440000	440300	81	000026	2012	F52	9	0.111111	0.128159	0.888889	1.119
000026	2013	-1.73553	5	8	0	0.036565	0.0222124	0.0169	2.99573	1	-0.87237	1	0.56759	F52	440000	440300	64	000026	2013	F52	8	0.125	0.128829	0.875	0.822265
000026	2014	-1.3557	10	9	0	0.039943	0.0790615	0.0169	3.04452	1	-0.455593	0	0.552603	F52	440000	440300	81	000026	2014	F52	9	0	0.145661	0.888889	1.44165
000026	2015	-0.77311	9	9	0	0.028739	0.0933053	0.0169	3.09104	1	-0.227146	1	0.457733	F52	440000	440300	81	000026	2015	F52	9	0.111111	0.132162	0.888889	1.44165
000026	2016	-1.02921	9	9	0	0.02756	0.1138	0.0151	3.13549	1	-0.983044	1	0.406989	F52	440000	440300	81	000026	2016	F52	9	0.111111	0.145728	0.777778	1.44165
000026	2017	-0.549666	11	9	0	0.039839	0.157818	0.1156	3.17805	1	-0.206609	0	0.310582	F52	440000	440300	81	000026	2017	F52	9	0	0.172908	0.666667	1.45903
000026	2018	-0.173054	7	9	0	0.05107	0.0921267	0.1156	3.21888	1	-0.0709469	0	0.286011	F52	440000	440300	81	000026	2018	F52	9	0	0.109665	0.555556	1.85333
000026	2019	-0.718561	10	9	0	0.057409	0.118274	0.2531	3.2581	1	-0.828876	0	0.294179	F52	440000	440300	81	000026	2019	F52	9	0	0.107343	0.555556	2.12192
000026	2020	-0.621276	10	9	0	0.073188	0.0941124	0.2619	3.29584	1	-0.769045	0	0.303269	F52	440000	440300	81	000026	2020	F52	9	0	0.105117	0.555556	2.14315
000026	2021	0.501941	12	9	0	0.094357	0.133132	0.3802	3.3322	1	0.671372	0	0.266957	F52	440000	440300	81	000026	2021	F52	9	0	0.111635	0.444444	1.89581
000026	2022	0.961037	6	9	0	0.064773	0.11567	0.3206	3.3673	1	0.977105	0	0.238204	F52	440000	440300	81	000026	2022	F52	9	0	0.109214	0.444444	1.97883
000026	2023	2.19829	6	9	0	0.079248	0.150419	0.1991	3.4012	1	2.22608	0	0.207041	F52	440000	440300	81	000026	2023	F52	9	0	0.131405	0.555556	1.97883
000027	2009	-2.3768	11	9	0	0.076615	0.100793	0	2.77259	1	-1.75785	1	0.481501	D44	440000	440300	81	000027	2009	D44	9	0.111111	0.128912	0	1.61306
000027	2010	-0.5447	10	9	0	0.055588	0.0877614	0	2.83321	1	0.526085	1	0.435322	D44	440000	440300	81	000027	2010	D44	9	0.111111	0.0997854	0	1.64502
000027	2011	-0.22328	11	9	0	0.03754	0.100823	0	2.89037	1	1.06788	1	0.462982	D44	440000	440300	81	000027	2011	D44	9	0.111111	0.141467	0.111111	1.63923
000027	2012	-1.18983	16	9	0	0.035121	0.0815396	0	2.94444	1	0.100035	1	0.457686	D44	440000	440300	81	000027	2012	D44	9	0.111111	0.138826	0.111111	1.63923
000027	2013	-0.576121	12	9	0	0.052005	0.0687104	0	2.99573	1	0.39044	1	0.435835	D44	440000	440300	81	000027	2013	D44	9	0.111111	0.136281	0.111111	1.63923
000027	2014	-0.916287	10	9	0	0.060771	0.082987	0	3.04452	1	0.490131	1	0.470503	D44	440000	440300	81	000027	2014	D44	9	0.111111	0.139478	0.222222	1.72934
000027	2015	-0.846642	12	9	0	0.035436	0.0660505	0	3.09104	1	-0.313155	1	0.571741	D44	440000	440300	81	000027	2015	D44	9	0.111111	0.139163	0.333333	1.74972
000027	2017	0.275177	15	9	0	0.010942	0.0366028	0	3.17805	1	0.70003	2	0.679887	D44	440000	440300	81	000027	2017	D44	9	0.222222	0.14839	0.444444	1.68
000027	2018	-0.673893	11	9	0	0.008421	0.0491227	0	3.21888	1	-0.433869	2	0.676944	D44	440000	440300	81	000027	2018	D44	9	0.222222	0.145567	0.444444	1.68
000027	2019	-0.355215	11	9	0	0.019031	0.0541036	0	3.2581	1	0.107472	2	0.650566	D44	440000	440300	81	000027	2019	D44	9	0.222222	0.142849	0.555556	2.07238
000027	2020	-0.143519	10	9	0	0.037414	0.05429	0	3.29584	1	0.263248	1	0.633063	D44	440000	440300	81	000027	2020	D44	9	0.111111	0.127974	0.555556	2.1421
000027	2021	2.38061	12	9	0	0.016042	0.0327543	0	3.3322	1	1.74047	0	0.622932	D44	440000	440300	81	000027	2021	D44	9	0	0.130186	0.555556	2.11592
000027	2022	2.3524	12	9	0	0.017504	0.0681316	0	3.3673	1	1.34901	0	0.615473	D44	440000	440300	81	000027	2022	D44	9	0	0.0526325	0.555556	2.18374
000027	2023	-0.203802	11	7	0	0.018141	0.0777401	0	3.4012	1	-1.53384	0	0.636206	D44	440000	440300	49	000027	2023	D44	7	0	0.056001	0.428571	2.23273
000028	2009	-2.7832	6	9	0	0.037883	0.0517523	0.0022	2.77259	1	-2.66578	3	0.832209	C27	440000	440300	81	000028	2009	C27	9	0.333333	0.135876	0.444444	1.83982
000028	2010	-0.950631	12	9	0	0.041895	0.0678886	0.0016	2.83321	1	0.963318	4	0.820599	F51	440000	440300	81	000028	2010	F51	9	0.444444	0.127451	0.555556	1.50558
000028	2011	-1.42464	8	9	0	0.042764	0.0296534	0.0016	2.89037	1	0.494579	0	0.813874	F51	440000	440300	81	000028	2011	F51	9	0	0.126874	0.555556	1.45903
000028	2012	-0.532939	9	8	0	0.052032	0.0348495	0.0012	2.94444	1	1.22367	1	0.802164	F51	440000	440300	64	000028	2012	F51	8	0.125	0.121692	0.5	1.33347
000028	2013	-1.25266	8	8	0	0.048311	0.0420539	0.0009	2.99573	1	0.294948	1	0.790499	F51	440000	440300	64	000028	2013	F51	8	0.125	0.119282	0.5	1.25548
000028	2014	-1.48746	10	9	0	0.052213	-0.0621015	0.0007	3.04452	1	0.122472	1	0.621854	F51	440000	440300	81	000028	2014	F51	9	0.111111	0.104051	0.444444	1.38352
000028	2015	0.0251851	10	9	0	0.059565	0.0792821	0.0007	3.09104	1	0.658441	1	0.578883	F51	440000	440300	81	000028	2015	F51	9	0.111111	0.102698	0.444444	1.41548
000028	2016	-1.52177	10	8	0	0.060146	0.0690922	0.0007	3.13549	1	-1.05685	0	0.581754	F51	440000	440300	64	000028	2016	F51	8	0	0.110627	0.375	1.4802
000028	2017	-2.86234	12	7	0	0.05177	0.0575238	0.0006	3.17805	1	-2.38955	0	0.55569	F51	440000	440300	49	000028	2017	F51	7	0	0.105745	0.285714	1.4943
000028	2018	-1.14794	11	9	0	0.04661	0.045717	0.0006	3.21888	1	-0.823742	0	0.519335	F51	440000	440300	81	000028	2018	F51	9	0	0.0659985	0.333333	1.44744
000028	2019	-1.19888	8	11	0	0.044278	0.0596753	0.001	3.2581	1	-0.828759	1	0.541779	F51	440000	440300	121	000028	2019	F51	11	0.0909091	0.0776795	0.454545	1.76255
000028	2020	0.079724	8	11	0	0.043473	0.0379534	0.001	3.29584	1	0.248507	1	0.573461	F51	440000	440300	121	000028	2020	F51	11	0.0909091	0.0718572	0.545455	1.9163
000028	2021	0.93353	10	10	0	0.035706	0.0386872	0.001	3.3322	1	0.342292	2	0.57876	F51	440000	440300	100	000028	2021	F51	10	0.2	0.0919346	0.4	2.0232
000028	2022	0.602427	9	10	0	0.041575	0.0600818	0.001	3.3673	1	-0.412625	3	0.54372	F51	440000	440300	100	000028	2022	F51	10	0.3	0.100211	0.4	2.04314
000028	2023	1.03512	6	9	0	0.04117	0.0617421	0.001	3.4012	1	0.067896	3	0.559021	F51	440000	440300	81	000028	2023	F51	9	0.333333	0.103253	0.333333	1.7613
000031	2009	-2.86234	12	9	0	0.02829	0.00592624	0	2.77259	1	-1.63093	1	0.513593	K70	440000	440300	81	000031	2009	K70	9	0.111111	0.185552	0.555556	1.06665
000031	2010	-1.91659	18	9	0	0.027491	-0.131297	0.0008	2.83321	1	-0.251903	1	0.696077	K70	440000	440300	81	000031	2010	K70	9	0.111111	0.182111	0.666667	1.31078
000031	2012	-2.46117	8	9	0	0.019532	0.0758739	0.0008	2.94444	1	-0.861678	0	0.782565	K70	440000	440300	81	000031	2012	K70	9	0	0.159172	0.777778	1.49099
000031	2013	-2.67835	10	8	0	0.022639	-0.0808296	0.0008	2.99573	1	-1.26931	0	0.779069	K70	440000	440300	64	000031	2013	K70	8	0	0.1574	0.625	1.67642
000031	2014	-2.05851	9	9	0	0.019494	-0.0445208	0.0008	3.04452	1	-0.296463	0	0.769711	K70	440000	440300	81	000031	2014	K70	9	0	0.148566	0.555556	1.78168
000031	2015	-1.74024	16	9	0	0.018098	-0.0328302	0.0006	3.09104	1	-1.29637	0	0.79961	K70	440000	440300	81	000031	2015	K70	9	0	0.14661	0.555556	1.78168
000031	2016	-1.86528	36	7	0	0.021761	0.111585	0	3.13549	1	-1.27563	0	0.815795	K70	440000	440300	49	000031	2016	K70	7	0	0.161443	0.714286	1.71491
000031	2017	-1.66988	27	9	0	0.022902	0.0226767	0.0006	3.17805	1	-0.73609	0	0.844959	K70	440000	440300	81	000031	2017	K70	9	0	0.141114	0.888889	2.1275
000031	2018	-1.83313	15	9	0	0.021984	-0.0204434	0.0006	3.21888	1	-1.18797	1	0.849079	K70	440000	440300	81	000031	2018	K70	9	0.111111	0.0929138	0.777778	2.35427
000031	2019	-2.13177	12	8	0	0.020228	0.0221909	0.0003	3.2581	1	-1.33379	1	0.767767	K70	440000	440300	64	000031	2019	K70	8	0.125	0.0868614	0.75	2.19628
000031	2020	-2.518	9	11	0	0.005617	0.0491021	0.0003	3.29584	1	-1.70599	1	0.771622	K70	440000	440300	121	000031	2020	K70	11	0.0909091	0.0894282	0.636364	2.16447
000031	2021	0.554117	14	11	0	0.003608	-0.0397887	0.0003	3.3322	1	0.320938	1	0.755127	K70	440000	440300	121	000031	2021	K70	11	0.0909091	0.082234	0.636364	1.91318
000031	2022	0.912369	14	11	0	-0.010365	0.0126401	0.0003	3.3673	1	0.685842	2	0.778465	K70	440000	440300	121	000031	2022	K70	11	0.181818	0.114965	0.636364	1.99071
000031	2023	0.870998	11	10	0	0.000613	0.0537285	0	3.4012	1	0.731853	2	0.767269	K70	440000	440300	100	000031	2023	K70	10	0.2	0.116719	0.6	1.63393
000032	2021	0.492514	17	9	0	0.025106	0.0021303	4.3685	3.3322	1		0	0.785055	E49	440000	440300	81	000032	2021	E49	9	0	0.0975201	0.555556	2.25714
000032	2022	0.720379	12	9	0	0.013504	-0.00467179	4.2704	3.3673	1		0	0.808366	E49	440000	440300	81	000032	2022	E49	9	0	0.0956645	0.555556	2.23287
000032	2023	0.649433	10	9	0	0.015472	0.0115946	4.2704	3.4012	1		0	0.789892	E49	440000	440300	81	000032	2023	E49	9	0	0.0931451	0.555556	2.1108
000035	2014	1.42046	9	7	0	0.053484	0.0224458	7.0971	2.99573	0	2.01781	2	0.504266	N77	320000	320600	49	000035	2014	N77	7	0.285714	0.110316	0	1.43223
000035	2015	0.524457	9	7	0	0.051874	0.0358367	7.5815	3.04452	0	0.813415	1	0.579366	N77	320000	320600	49	000035	2015	N77	7	0.142857	0.0580668	0.142857	1.32402
000035	2016	-0.153252	12	7	0	0.035296	0.0375886	7.5821	3.09104	0	0.0487496	1	0.65617	N77	320000	320600	49	000035	2016	N77	7	0.142857	0.0553775	0.142857	1.43223
000035	2017	-0.383042	14	7	0	0.027661	0.00432286	6.9484	3.13549	0	0.578708	2	0.625057	N77	320000	320600	49	000035	2017	N77	7	0.285714	0.104727	0	1.47508
000035	2018	-0.411205	10	7	0	0.025236	0.0238153	6.9484	3.17805	0	0.887834	2	0.626002	N77	320000	320600	49	000035	2018	N77	7	0.285714	0.102602	0	1.47508
000035	2019	0.0108308	12	7	0	0.016271	0.0507474	3.721	3.21888	0	1.0434	2	0.752553	N77	320000	320685	49	000035	2019	N77	7	0.285714	0.100562	0	1.55502
000035	2020	0.0413489	10	7	0	0.016446	0.0596804	3.721	3.2581	0	0.914996	2	0.751984	N77	320000	320685	49	000035	2020	N77	7	0.285714	0.128431	0	1.51218
000035	2021	0.942337	9	7	0	0.035431	0.103053	3.721	3.29584	0	-0.534724	2	0.544809	N77	320000	320685	49	000035	2021	N77	7	0.285714	0.125968	0	1.51218
000035	2022	1.78361	7	7	0	0.004595	0.0224381	3.721	3.3322	0	0.0994891	3	0.60563	N77	320000	320685	49	000035	2022	N77	7	0.428571	0.12463	0	1.51218
000035	2023	2.57465	5	7	0	0.013672	0.0171034	3.721	3.3673	0	1.26945	1	0.614524	N77	320000	320685	49	000035	2023	N77	7	0.142857	0.0840091	0	1.43223
000039	2009	-0.893627	16	8	0	0.028928	0.0259563	0.0311	2.83321	1	0.433296	0	0.576357	C33	440000	440300	64	000039	2009	C33	8	0	0.125612	0.375	1.89218
000039	2010	-0.803201	13	7	0	0.052666	0.0273948	0.0311	2.89037	1	0.260123	0	0.645179	C33	440000	440300	49	000039	2010	C33	7	0	0.122404	0.285714	2.07335
000039	2011	-1.77982	18	8	0	0.05685	0.0350276	0.0187	2.94444	1	-0.757445	0	0.664184	C33	440000	440300	64	000039	2011	C33	8	0	0.13192	0.375	1.96987
000039	2012	-1.28544	21	8	0	0.030645	0.0356062	0	2.99573	1	-0.53966	0	0.648892	C33	440000	440300	64	000039	2012	C33	8	0	0.128434	0.375	1.9911
000039	2013	-0.170113	11	7	0	0.036285	0.0378747	0.0187	3.04452	1	0.758153	0	0.662616	C33	440000	440300	49	000039	2013	C33	7	0	0.0917206	0.428571	1.56386
000039	2014	1.42858	20	8	0	0.034564	0.0733055	0.0317	3.09104	1	2.38733	0	0.689185	C33	440000	440300	64	000039	2014	C33	8	0	0.0834775	0.5	2.02299
000039	2015	-0.559845	19	7	0	0.02128	-0.0338152	0.0368	3.13549	1	-0.00415635	0	0.667536	C33	440000	440300	49	000039	2015	C33	7	0	0.0872761	0.571429	2.12503
000039	2016	-0.034247	22	8	0	0.005898	0.0187909	0.0303	3.17805	1	1.21024	0	0.685954	C33	440000	440300	64	000039	2016	C33	8	0	0.136937	0.625	2.20856
000039	2017	1.4513	21	8	0	0.024183	0.0327353	0.0224	3.21888	1	2.25263	0	0.668943	C33	440000	440300	64	000039	2017	C33	8	0	0.14582	0.5	2.18732
000039	2018	0.441714	26	8	0	0.025606	0.000885753	0.0316	3.2581	1	1.4213	0	0.670181	C33	440000	440300	64	000039	2018	C33	8	0	0.143354	0.5	2.18732
000039	2019	0.216128	20	8	0	0.014585	0.0205599	0.0316	3.29584	1	1.5526	1	0.680212	C33	440000	440300	64	000039	2019	C33	8	0.125	0.140505	0.375	2.08671
000039	2020	0.459863	20	9	1	0.041117	0.0876161	0.0315	3.3322	1	1.68268	1	0.631672	C33	440000	440300	81	000039	2020	C33	9	0.111111	0.136961	0.555556	1.85831
000039	2021	0.897701	31	9	1	0.054177	0.133322	0.0315	3.3673	1	-0.159599	1	0.630773	C33	440000	440300	81	000039	2021	C33	9	0.111111	0.189638	0.555556	1.89217
000039	2022	-0.218872	29	8	1	0.031536	0.100188	0.0315	3.4012	1	-1.73358	1	0.570554	C33	440000	440300	64	000039	2022	C33	8	0.125	0.179986	0.5	1.89581
000039	2023	-0.497201	26	9	0	0.011519	0.0167108	0.0315	3.43399	1	-2.71762	2	0.600463	C33	440000	440300	81	000039	2023	C33	9	0.222222	0.167557	0.555556	1.76887
000050	2009	-1.34361	4	9	0	-0.047853	0.0673368	0.017	3.2581	1	-0.945789	0	0.675933	C39	440000	440300	81	000050	2009	C39	9	0	0.0594987	0.444444	1.61306
000050	2010	-0.927512	12	8	0	0.017638	0.0445896	0.0039	3.29584	1	-0.563481	0	0.687552	C39	440000	440300	64	000050	2010	C39	8	0	0.12741	0.5	1.96121
000050	2011	-0.961191	9	7	0	0.031971	0.0661881	0.0039	3.3322	1	-0.355483	0	0.6375	C39	440000	440300	49	000050	2011	C39	7	0	0.132715	0.571429	1.79486
000050	2012	-0.103168	8	7	0	0.017629	0.104694	0.0039	3.3673	1	1.75275	0	0.608351	C39	440000	440300	49	000050	2012	C39	7	0	0.12983	0.571429	1.71541
000050	2013	1.68102	12	9	0	0.035796	0.178229	0.0039	3.4012	1	4.26583	1	0.588088	C39	440000	440300	81	000050	2013	C39	9	0.111111	0.165325	0.666667	1.93572
000050	2014	0.716298	11	9	0	0.043774	0.0883023	0.002	3.43399	1	2.6232	1	0.454445	C39	440000	440300	81	000050	2014	C39	9	0.111111	0.161782	0.666667	1.93572
000050	2015	0.568876	13	8	0	0.025687	0.206165	0.0106	3.46574	1	1.68939	1	0.387465	C39	440000	440300	64	000050	2015	C39	8	0.125	0.155457	0.625	1.92739
000050	2016	1.02237	12	9	0	0.026254	0.0452323	0.0079	3.49651	1	1.91261	2	0.365342	C39	440000	440300	81	000050	2016	C39	9	0.222222	0.122573	0.555556	2.08463
000050	2017	0.807761	16	9	0	0.027222	0.0647911	0.0073	3.52636	1	1.5924	2	0.511848	C39	440000	440300	81	000050	2017	C39	9	0.222222	0.130511	0.555556	2.24957
000050	2018	0.405205	13	9	0	0.016388	0.0593837	0.0031	3.52636	1	0.96175	1	0.566855	C39	440000	440300	81	000050	2018	C39	9	0.111111	0.129369	0.555556	2.25647
000050	2019	1.06734	12	9	0	0.012672	0.0727362	0.0031	3.52636	1	1.30938	1	0.591951	C39	440000	440300	81	000050	2019	C39	9	0.111111	0.126752	0.555556	2.25647
000050	2020	1.50968	9	9	0	0.020046	0.0907705	0.0021	3.52636	1	1.24675	1	0.543647	C39	440000	440300	81	000050	2020	C39	9	0.111111	0.12424	0.555556	2.2322
000050	2021	0.570837	13	11	0	0.019177	0.062823	0.0016	3.52636	1	0.144305	3	0.566435	C39	440000	440300	121	000050	2021	C39	11	0.272727	0.1477	0.545455	2.30563
000050	2022	1.67454	12	12	0	0.001331	0.0483101	0.0016	3.52636	1	1.16223	3	0.626341	C39	440000	440300	144	000050	2022	C39	12	0.25	0.212073	0.583333	2.477
000055	2015	-0.809239	10	7	1	0.015281	-0.0806683	0.1712	3.04452	0	-0.824019	0	0.701165	C33	440000	440300	49	000055	2015	C33	7	0	0.0748195	0.714286	1.90728
000055	2016	0.0926397	7	7	1	0.096653	0.0686185	0.1642	3.09104	0	-0.460395	0	0.660779	C33	440000	440300	49	000055	2016	C33	7	0	0.140577	0.571429	2.1268
000055	2017	-1.21537	6	7	1	0.150949	0.0731544	0.1596	3.13549	0	-1.65095	0	0.575245	C33	440000	440300	49	000055	2017	C33	7	0	0.160137	0.571429	2.14643
000055	2018	0.0610782	6	7	1	0.210732	0.0363175	0.1652	3.17805	0	-0.276496	0	0.512594	C33	440000	440300	49	000055	2018	C33	7	0	0.157005	0.571429	2.14643
000055	2019	-0.584819	8	7	1	0.030498	-0.000464806	0.1699	3.21888	0	-0.429974	0	0.53991	C33	440000	440300	49	000055	2019	C33	7	0	0.153994	0.571429	2.44505
000055	2020	-0.968854	8	7	1	0.032172	0.0462388	0.282	3.2581	0	-0.819017	0	0.540957	C33	440000	440300	49	000055	2020	C33	7	0	0.153498	0.857143	2.22554
000055	2021	0.163634	6	7	1	0.018497	-0.00517279	0.2858	3.29584	0	-1.22005	0	0.543997	C33	440000	440300	49	000055	2021	C33	7	0	0.150685	0.857143	2.22554
000055	2022	0.10528	6	7	1	0.022452	0.0173565	0.4767	3.3322	0	-1.15418	0	0.543327	C33	440000	440300	49	000055	2022	C33	7	0	0.147973	0.857143	2.22554
000055	2023	-0.00648996	7	7	0	0.020705	0.0224084	0.4786	3.3673	0	-1.52318	0	0.548846	C33	440000	440300	49	000055	2023	C33	7	0	0.176286	0.857143	2.1268
000059	2009	-2.06162	9	9	0	0.009402	0.0235934	0	2.48491	1	-1.99274	1	0.702672	C25	210000	211100	81	000059	2009	C25	9	0.111111	0.128034	0.444444	0.529706
000059	2010	-2.2627	8	9	0	0.015551	0.0558229	0	2.56495	1	-2.59359	1	0.750634	C25	210000	211100	81	000059	2010	C25	9	0.111111	0.135842	0.555556	0.529706
000059	2011	-2.62305	9	9	0	0.029506	0.112025	0.0005	2.63906	1	-3.00528	1	0.735552	C25	210000	211100	81	000059	2011	C25	9	0.111111	0.119883	0.666667	1.21301
000059	2012	-2.27238	9	9	0	0.000609	-0.0642221	0.0005	2.70805	1	-1.62985	1	0.774421	C25	210000	211100	81	000059	2012	C25	9	0.111111	0.11763	0.666667	1.21301
000059	2013	-2.25239	10	8	0	-0.005695	0.0640062	0.0005	2.77259	1	-2.13336	1	0.745773	C25	210000	211100	64	000059	2013	C25	8	0.125	0.11336	0.5	1.04604
000059	2014	-1.99585	14	9	0	-0.042954	-0.0105365	0.0003	2.83321	1	-2.05669	1	0.725987	C25	210000	211100	81	000059	2014	C25	9	0.111111	0.127851	0.444444	0.953077
000059	2016	-0.783125	11	7	1	0.058913	0.134643	0.0003	2.94444	1	-1.52789	1	0.646672	C25	210000	211100	49	000059	2016	C25	7	0.142857	0.138469	0.428571	1.03103
000059	2017	-1.32791	10	9	1	0.062682	0.0957436	0.0003	2.99573	1	-2.0069	1	0.591054	C25	210000	211100	81	000059	2017	C25	9	0.111111	0.109563	0.444444	1.32089
000059	2018	-1.44338	15	9	0	0.034618	0.0731085	0	3.04452	1	-2.04621	1	0.576934	C25	210000	211100	81	000059	2018	C25	9	0.111111	0.104644	0.444444	1.84075
000059	2019	-1.22239	10	9	0	0.035729	0.0927639	0	3.09104	1	-1.80744	1	0.51817	C25	210000	211100	81	000059	2019	C25	9	0.111111	0.102722	0.444444	1.92739
000059	2020	-1.5712	9	9	0	0.012365	0.100884	0.0028	3.13549	1	-1.99416	1	0.494189	C25	210000	211100	81	000059	2020	C25	9	0.111111	0.0962055	0.555556	1.58082
000059	2021	1.67058	9	9	0	0.029182	0.0873325	0.0025	3.17805	1	0.137502	1	0.53655	C25	210000	211100	81	000059	2021	C25	9	0.111111	0.0931909	0.444444	1.58082
000059	2022	1.51898	9	9	0	0.01841	0.0537558	0	3.21888	1	0.00755733	1	0.537197	C25	210000	211100	81	000059	2022	C25	9	0.111111	0.0931154	0.444444	1.40753
000059	2023	0.99461	8	9	0	0.002606	0.030426	0	3.2581	1	-0.35958	1	0.530372	C25	210000	211100	81	000059	2023	C25	9	0.111111	0.123503	0.333333	1.34213
000060	2009	-1.83688	11	11	0	0.044642	0.0430672	0.1395	2.70805	1	-0.774271	0	0.594227	C32	440000	440300	121	000060	2009	C32	11	0	0.0947876	0.181818	0.653971
000060	2010	-2.72549	14	11	0	0.065198	0.133323	0.1373	2.77259	1	-2.91274	0	0.6138	C32	440000	440300	121	000060	2010	C32	11	0	0.0930469	0.181818	0.653971
000060	2011	-1.91341	9	11	0	0.077878	0.0763546	0.1089	2.83321	1	-0.24682	0	0.525585	C32	440000	440300	121	000060	2011	C32	11	0	0.109159	0.0909091	0.690776
000060	2012	-1.94357	7	11	0	0.037944	0.105663	0.1089	2.89037	1	-0.509598	0	0.495988	C32	440000	440300	121	000060	2012	C32	11	0	0.116415	0.0909091	0.690776
000060	2013	-2.15982	13	11	0	0.02914	0.0672007	0.1229	2.94444	1	-1.23896	0	0.561427	C32	440000	440300	121	000060	2013	C32	11	0	0.132274	0.181818	0.782405
000060	2014	-0.849801	11	11	0	0.038741	0.060455	0.0914	2.99573	1	-0.104115	1	0.540798	C32	440000	440300	121	000060	2014	C32	11	0.0909091	0.128822	0.363636	1.03285
000060	2015	-1.0237	13	10	0	0.016415	0.0210929	0.0687	3.04452	1	-1.15457	1	0.503239	C32	440000	440300	100	000060	2015	C32	10	0.1	0.125677	0.5	1.45304
000060	2017	-1.23203	9	9	1	0.057955	0.130864	0.0531	3.13549	1	-1.56749	1	0.448532	C32	440000	440300	81	000060	2017	C32	9	0.111111	0.113134	0.444444	2.1108
000060	2018	-0.567846	15	9	1	0.04663	0.101084	0.0481	3.17805	1	-1.14592	1	0.450591	C32	440000	440300	81	000060	2018	C32	9	0.111111	0.217184	0.111111	2.18374
000060	2019	-0.647672	13	9	0	0.042882	0.109314	0.0301	3.21888	1	-0.898352	1	0.440773	C32	440000	440300	81	000060	2019	C32	9	0.111111	0.213123	0.111111	2.33778
000060	2020	0.00690567	10	9	0	0.045171	0.0658068	0.0301	3.2581	1	-0.465668	0	0.47259	C32	440000	440300	81	000060	2020	C32	9	0	0.112938	0.222222	2.37164
000060	2021	1.95482	11	9	0	0.044237	0.0640309	0.0016	3.29584	1	0.457009	0	0.501386	C32	440000	440300	81	000060	2021	C32	9	0	0.124435	0.111111	2.477
000060	2022	1.98158	13	9	0	0.037834	0.0331002	0.0016	3.3322	1	0.247379	0	0.531575	C32	440000	440300	81	000060	2022	C32	9	0	0.0961041	0.111111	2.477
000060	2023	1.20514	8	9	0	0.024171	0.0365054	0.0016	3.3673	1	-0.144999	0	0.602202	C32	440000	440300	81	000060	2023	C32	9	0	0.0988878	0.222222	2.477
000061	2009	-1.03401	16	13	0	0.02232	0.0736718	1.6965	2.70805	1	0.388321	2	0.50535	F51	440000	440300	169	000061	2009	F51	13	0.153846	0.169003	0.538462	1.60146
000061	2010	-1.15745	6	13	0	0.030662	0.0727858	1.3377	2.77259	1	0.496147	2	0.585435	F51	440000	440300	169	000061	2010	F51	13	0.153846	0.165527	0.538462	1.60146
000061	2011	-1.00813	14	13	0	0.02761	-0.028817	1.3036	2.83321	1	1.13364	2	0.564772	F51	440000	440300	169	000061	2011	F51	13	0.153846	0.16219	0.538462	1.50991
000061	2012	-1.44845	16	13	0	0.009888	0.0268077	1.3036	2.89037	1	-1.42749	2	0.593047	L72	440000	440300	169	000061	2012	L72	13	0.153846	0.15801	0.538462	1.50991
000061	2013	-0.759602	13	13	0	0.01766	0.0155606	0.5777	2.94444	1	-0.0168963	2	0.499835	L72	440000	440300	169	000061	2013	L72	13	0.153846	0.134064	0.461538	1.52954
000061	2014	-0.594265	7	13	0	0.009808	0.0523291	0.4253	2.99573	1	0.164998	2	0.554065	L72	440000	440300	169	000061	2014	L72	13	0.153846	0.139325	0.384615	1.82817
000061	2015	-1.11452	11	13	0	0.002744	0.0720724	0.427	3.04452	1	-1.26441	1	0.622803	L72	440000	440300	169	000061	2015	L72	13	0.0769231	0.115708	0.384615	1.74548
000061	2016	-1.31361	7	13	0	0.005407	0.0306065	0.4175	3.09104	1	-1.5793	1	0.637762	L72	440000	440300	169	000061	2016	L72	13	0.0769231	0.113642	0.384615	1.80074
000061	2017	-1.29768	12	13	0	0.003246	0.0409571	0.1212	3.13549	1	-2.69405	3	0.659883	L72	440000	440300	169	000061	2017	L72	13	0.230769	0.123645	0.384615	1.80074
000061	2018	-1.09608	11	13	0	0.005275	0.0656549	0.0231	3.17805	1	-1.44396	2	0.653134	L72	440000	440300	169	000061	2018	L72	13	0.153846	0.104813	0.230769	1.66796
000061	2019	-0.955973	10	12	0	0.020757	0.0473489	0.022	3.21888	1	-1.33122	2	0.649514	L72	440000	440300	144	000061	2019	L72	12	0.166667	0.107591	0.25	1.68842
000061	2020	-0.803039	10	12	0	0.022783	0.0360281	0.0022	3.2581	1	-1.39013	2	0.634451	L72	440000	440300	144	000061	2020	L72	12	0.166667	0.10386	0.166667	1.68842
000061	2021	0.364856	8	12	0	0.023976	0.0601172	0.0022	3.29584	1	0.159054	2	0.638294	L72	440000	440300	144	000061	2021	L72	12	0.166667	0.118612	0.166667	1.54508
000062	2015	-0.91014	30	9	1	0.060448	0.026143	2.8641	3.04452	0	-1.33616	2	0.404929	L72	440000	440300	81	000062	2015	L72	9	0.222222	0.107931	0.666667	1.55793
000062	2016	-0.975347	26	9	1	0.063531	-0.0533516	2.8641	3.09104	0	-1.82645	1	0.410328	L72	440000	440300	81	000062	2016	L72	9	0.111111	0.10901	0.777778	1.63344
000062	2017	-0.495527	21	9	1	0.05332	0.0502732	2.8641	3.13549	0	-0.813975	1	0.477586	F51	440000	440300	81	000062	2017	F51	9	0.111111	0.10677	0.777778	1.66541
000062	2018	-1.46757	28	8	1	0.074702	-0.00252456	0.1612	3.17805	0	-1.77075	1	0.500546	F51	440000	440300	64	000062	2018	F51	8	0.125	0.128527	0.625	2.12192
000062	2019	-0.844421	27	9	1	0.063191	0.0611925	0.1618	3.21888	0	-1.29174	1	0.496825	F51	440000	440300	81	000062	2019	F51	9	0.111111	0.121083	0.666667	1.99386
000062	2020	-0.75483	21	9	1	0.058797	-0.0392631	0.1729	3.2581	0	-1.30454	1	0.50159	F51	440000	440300	81	000062	2020	F51	9	0.111111	0.118667	0.666667	1.99386
000062	2021	-0.582963	20	9	1	0.066132	-0.0590853	0.1729	3.29584	0	-2.18874	1	0.568913	F51	440000	440300	81	000062	2021	F51	9	0.111111	0.116345	0.666667	1.99386
000062	2022	-0.375444	25	9	0	0.065983	0.13908	0.1736	3.3322	0	-1.49048	1	0.52189	F51	440000	440300	81	000062	2022	F51	9	0.111111	0.108742	0.555556	2.12473
000062	2023	-0.529193	19	9	0	0.031184	-0.00420293	0.1736	3.3673	0	-1.62943	1	0.548013	F51	440000	440300	81	000062	2023	F51	9	0.111111	0.106695	0.555556	2.03462
000063	2009	-0.637817	10	14	0	0.039444	0.0545675	0.3245	2.48491	0	2.20522	1	0.737368	C39	440000	440300	196	000063	2009	C39	14	0.0714286	0.159037	0.571429	1.572
000063	2010	-0.785031	18	14	0	0.041312	0.0111929	0.2804	2.56495	0	1.23483	1	0.703371	C39	440000	440300	196	000063	2010	C39	14	0.0714286	0.139981	0.571429	1.48494
000063	2011	-0.605399	9	14	0	0.021288	-0.0171989	0.3096	2.63906	0	1.56331	1	0.750505	C39	440000	440300	196	000063	2011	C39	14	0.0714286	0.137406	0.571429	1.67345
000063	2013	0.540233	15	14	0	0.014325	0.0257253	0.2514	2.77259	0	2.60709	1	0.763931	C39	440000	440300	196	000063	2013	C39	14	0.0714286	0.148635	0.571429	1.52065
000063	2014	-0.121856	10	14	0	0.025681	0.0236563	0.2289	2.83321	0	1.3865	1	0.752458	C39	440000	440300	196	000063	2014	C39	14	0.0714286	0.146011	0.571429	1.55827
000063	2017	0.428016	13	14	0	0.037415	0.0501519	0.0952	2.99573	0	1.60513	0	0.684777	C39	440000	440300	196	000063	2017	C39	14	0	0.0609035	0.785714	1.94387
000063	2018	0.129527	18	9	0	-0.053725	-0.0712434	0.0137	3.04452	0	1.09192	2	0.745184	C39	440000	440300	81	000063	2018	C39	9	0.222222	0.0795861	0.666667	2.31461
000063	2019	0.678099	15	9	0	0.040911	0.0527368	0.0156	3.09104	0	1.77972	2	0.731206	C39	440000	440300	81	000063	2019	C39	9	0.222222	0.0780188	0.666667	2.25837
000063	2020	0.393104	17	9	0	0.031345	0.0679301	0.0163	3.13549	0	0.637258	2	0.693813	C39	440000	440300	81	000063	2020	C39	9	0.222222	0.0735377	0.555556	2.34915
000063	2021	0.679402	14	9	0	0.041691	0.093169	0.0133	3.17805	0	-0.548984	2	0.684246	C39	440000	440300	81	000063	2021	C39	9	0.222222	0.0721674	0.555556	2.34915
000063	2022	0.922076	23	9	0	0.043059	0.0418765	0.0205	3.21888	0	-0.774287	2	0.670948	C39	440000	440300	81	000063	2022	C39	9	0.222222	0.0708473	0.555556	2.34915
000065	2009	-0.803651	12	9	0	0.019929	0.264018	0	3.21888	1	-0.469804	0	0.77056	E48	110000	110000	81	000065	2009	E48	9	0	0.195927	0.111111	2.3869
000065	2011	0.219673	8	9	0	0.036605	0.0489076	0	3.29584	1	0.784226	0	0.723701	E48	110000	110000	81	000065	2011	E48	9	0	0.152701	0.111111	2.23799
000065	2012	-0.379673	7	9	0	0.044885	-0.00193261	0	3.3322	1	-0.198896	0	0.756321	E48	110000	110000	81	000065	2012	E48	9	0	0.149045	0.111111	2.23799
000065	2013	-1.4702	6	9	0	0.049207	0.190324	0	3.3673	1	-1.30792	0	0.757927	E48	110000	110000	81	000065	2013	E48	9	0	0.146148	0.111111	2.23799
000065	2014	-1.66332	9	9	0	0.045613	0.0345603	0	3.4012	1	-1.72482	1	0.75983	E48	110000	110000	81	000065	2014	E48	9	0.111111	0.146641	0.222222	1.77656
000065	2015	-0.150847	10	8	0	0.034824	0.0573122	0	3.43399	1	-0.931734	2	0.672985	E48	110000	110000	64	000065	2015	E48	8	0.25	0.0575698	0.375	1.45897
000065	2016	-0.628931	10	9	0	0.04349	0.0118587	0	3.46574	1	-0.778308	2	0.698646	E48	110000	110000	81	000065	2016	E48	9	0.222222	0.0709432	0.333333	1.75039
000065	2017	-0.827585	13	9	0	0.047378	0.115388	0	3.49651	1	-0.889494	1	0.640241	E48	110000	110000	81	000065	2017	E48	9	0.111111	0.130877	0.222222	1.7613
000065	2018	-0.445818	14	9	0	0.053966	0.0159314	0	3.52636	1	-0.592765	1	0.597413	E48	110000	110000	81	000065	2018	E48	9	0.111111	0.133934	0.222222	1.62575
000065	2019	-0.843998	9	8	0	0.050153	-0.107046	0	3.52636	1	-0.823261	1	0.630137	E48	110000	110000	64	000065	2019	E48	8	0.125	0.130419	0.25	1.33347
000065	2020	-0.638935	16	9	0	0.043367	-0.0704415	0	3.52636	1	-0.858345	1	0.655597	E48	110000	110000	81	000065	2020	E48	9	0.111111	0.136394	0.111111	1.63733
000065	2021	1.28533	12	9	0	0.035001	0.0774115	0	3.52636	1	0.359772	1	0.6463	E48	110000	110000	81	000065	2021	E48	9	0.111111	0.165275	0	1.89218
000065	2022	1.98231	10	9	0	0.036383	0.0334248	0	3.52636	1	1.09918	0	0.612401	E48	110000	110000	81	000065	2022	E48	9	0	0.175563	0	2.10434
000065	2023	0.273955	16	9	0	0.040139	0.0295485	0	3.52636	1	-0.983432	1	0.608795	E48	110000	110000	81	000065	2023	E48	9	0.111111	0.182483	0.111111	1.87568
000066	2010	-2.23707	6	9	0	0.02535	-0.0429204	0.0072	2.56495	1	-1.98683	1	0.674447	C39	440000	440300	81	000066	2010	C39	9	0.111111	0.176241	0.111111	1.49418
000066	2011	-2.75513	5	9	0	0.014464	0.0194225	0.0072	2.63906	1	-2.63113	1	0.68834	C39	440000	440300	81	000066	2011	C39	9	0.111111	0.172977	0.111111	1.49418
000066	2012	-2.57029	6	9	0	0.002436	0.116448	0.0024	2.70805	1	-1.61125	1	0.738523	C39	440000	440300	81	000066	2012	C39	9	0.111111	0.175195	0	1.27184
000066	2013	-2.54441	6	9	0	-0.019448	0.0164455	0.0024	2.77259	1	-1.64024	1	0.77851	C39	440000	440300	81	000066	2013	C39	9	0.111111	0.171924	0	1.54983
000066	2015	-1.35742	4	9	0	-0.004937	0.0427669	0.0024	2.89037	1	-1.29388	0	0.779422	C39	440000	440300	81	000066	2015	C39	9	0	0.128614	0.111111	1.68579
000066	2016	-1.0349	9	9	0	0.005253	0.0507719	0.0024	2.94444	1	-1.19871	1	0.767378	C39	440000	440300	81	000066	2016	C39	9	0.111111	0.109056	0.111111	2.05266
000066	2017	-1.81241	46	9	0	0.04579	-0.0264881	0.0011	2.99573	1	-1.8323	1	0.502777	C39	440000	440300	81	000066	2017	C39	9	0.111111	0.106763	0.111111	2.08463
000066	2018	-2.45405	38	9	0	0.066014	0.00280336	0.0152	3.04452	1	-2.5145	1	0.584406	C39	440000	440300	81	000066	2018	C39	9	0.111111	0.113118	0.111111	2.20603
000066	2019	-2.73867	37	9	0	0.053799	0.00503693	0.0132	3.09104	1	-2.64349	1	0.600809	C39	440000	440300	81	000066	2019	C39	9	0.111111	0.122378	0.111111	2.06547
000066	2020	-2.01987	55	9	0	0.035401	0.00607496	0.0054	3.13549	1	-2.25284	1	0.660481	C39	440000	440300	81	000066	2020	C39	9	0.111111	0.10354	0.111111	1.86199
000066	2021	-0.0100267	39	9	0	0.020864	-0.00883101	0.0095	3.17805	1	-0.572333	1	0.670954	C39	440000	440300	81	000066	2021	C39	9	0.111111	0.0759458	0.111111	1.49418
000066	2022	-0.561966	15	9	0	0.00668	-0.0118577	0.0086	3.21888	1	-1.24213	1	0.561631	C39	440000	440300	81	000066	2022	C39	9	0.111111	0.0790719	0.111111	1.73287
000066	2023	-0.296409	12	9	0	-0.025554	0.0128069	0.0086	3.2581	1	-0.849962	2	0.593417	C39	440000	440300	81	000066	2023	C39	9	0.222222	0.0796727	0.111111	1.58082
000069	2009	-2.50507	13	14	0	0.060638	0.236018	0.6482	2.48491	1	-0.756435	1	0.627589	L72	440000	440300	196	000069	2009	L72	14	0.0714286	0.131146	0.357143	1.11722
000069	2010	-1.5543	10	10	0	0.068575	-0.110461	0.3815	2.56495	1	-0.902681	1	0.696934	L72	440000	440300	100	000069	2010	L72	10	0.1	0.0976216	0.6	1.05255
000069	2011	-2.86234	5	11	0	0.052361	-0.0277423	0.3795	2.63906	1	-2.09721	1	0.711698	L72	440000	440300	121	000069	2011	L72	11	0.0909091	0.0987671	0.636364	1.00208
000069	2012	-2.27589	6	10	0	0.055572	0.0979199	0.3702	2.70805	1	-1.13646	1	0.699528	N78	440000	440300	100	000069	2012	N78	10	0.1	0.0942378	0.6	1.05255
000069	2013	-2.86234	9	9	0	0.056398	0.081908	0.2792	2.77259	1	-1.10435	1	0.685297	N78	440000	440300	81	000069	2013	N78	9	0.111111	0.124435	0.666667	1.14005
000069	2014	-2.86234	6	8	0	0.058928	-0.0272826	0.2476	2.83321	1	-1.49664	0	0.660105	N78	440000	440300	64	000069	2014	N78	8	0	0.12233	0.625	0.983274
000069	2015	-2.35239	17	8	0	0.045489	-0.0162433	0.2298	2.89037	1	-0.174311	1	0.634098	N78	440000	440300	64	000069	2015	N78	8	0.125	0.123937	0.5	1.35108
000069	2016	-1.6277	9	7	0	0.049957	0.0300923	0.1705	2.94444	1	-0.763997	2	0.671215	N78	440000	440300	49	000069	2016	N78	7	0.285714	0.107593	0.142857	1.54983
000069	2017	-0.796555	9	7	0	0.042851	-0.0354089	0.0856	2.99573	1	-0.201975	2	0.698911	N78	440000	440300	49	000069	2017	N78	7	0.285714	0.105825	0.142857	1.91295
000069	2018	-1.96185	8	8	0	0.038394	-0.0339406	0.1129	3.04452	1	-0.934356	2	0.737692	K70	440000	440300	64	000069	2018	K70	8	0.25	0.0997886	0.125	2.20856
000069	2019	-1.51903	6	8	0	0.037781	-0.0136657	0.1131	3.09104	1	-0.237477	2	0.749767	K70	440000	440300	64	000069	2019	K70	8	0.25	0.0981855	0.125	2.20856
000069	2020	-1.87877	7	7	0	0.034436	0.0464721	0.1181	3.13549	1	-0.790136	1	0.75826	K70	440000	440300	49	000069	2020	K70	7	0.142857	0.0888318	0.428571	2.22804
000069	2021	0.528199	6	7	0	0.014898	0.0400739	0.0771	3.17805	1	0.206913	1	0.748394	K70	440000	440300	49	000069	2021	K70	7	0.142857	0.124701	0.571429	1.95005
000069	2022	-0.176948	7	7	0	-0.032493	-0.00146251	0.0771	3.21888	1	-0.94401	1	0.743891	K70	440000	440300	49	000069	2022	K70	7	0.142857	0.124239	0.571429	2.24363
000069	2023	0.659609	5	7	0	-0.022734	0.00922444	0.0649	3.2581	1	0.416235	1	0.768119	K70	440000	440300	49	000069	2023	K70	7	0.142857	0.122267	0.571429	2.24363
000078	2015	-0.687991	14	11	0	0.040627	0.00709178	1.4337	3.13549	0	-0.444141	1	0.832078	F52	440000	440300	121	000078	2015	F52	11	0.0909091	0.164414	0.545455	1.85742
000078	2016	-0.403292	16	7	0	0.02994	-0.0898477	0.6229	3.17805	0	-0.825967	0	0.647212	F52	440000	440300	49	000078	2016	F52	7	0	0.138211	0.714286	1.31363
000078	2017	-1.06029	12	7	0	0.026691	-0.0788259	0.6233	3.21888	0	-1.28775	1	0.790373	F52	440000	440300	49	000078	2017	F52	7	0.142857	0.09204	0.714286	1.20593
000078	2018	-0.79863	9	7	0	0.017753	-0.0276019	0.6233	3.2581	0	-1.31672	1	0.825944	F52	440000	440300	49	000078	2018	F52	7	0.142857	0.0903174	0.714286	1.48391
000078	2019	-0.390495	14	9	0	0.012507	0.0551061	1.069	3.29584	0	-1.07991	1	0.809302	F52	440000	440300	81	000078	2019	F52	9	0.111111	0.102015	0.666667	1.64613
000078	2020	2.72268	12	9	0	-0.001039	0.0415542	1.0736	3.3322	0	2.06818	1	0.811438	F52	440000	440300	81	000078	2020	F52	9	0.111111	0.100122	0.666667	1.54144
000078	2021	0.938889	8	9	0	0.006857	0.0230328	1.0736	3.3673	0	1.58018	1	0.805651	F52	440000	440300	81	000078	2021	F52	9	0.111111	0.0982981	0.666667	1.63154
000078	2022	0.951536	9	9	0	-0.027367	-0.00177447	0.7173	3.4012	0	1.00966	0	0.831447	F52	440000	440300	81	000078	2022	F52	9	0	0.142543	0.333333	1.88448
000078	2023	1.11204	8	9	0	-0.053213	-0.0126975	0.7261	3.43399	0	1.328	0	0.869448	F52	440000	440300	81	000078	2023	F52	9	0	0.136575	0.444444	1.64484
000088	2009	-1.0558	6	9	0	0.106278	0.0425204	0.0099	2.48491	1	-0.415641	0	0.079491	G58	440000	440300	81	000088	2009	G58	9	0	0.0749027	0.222222	1.10808
000088	2010	-1.70484	8	9	0	0.093871	0.0445464	0.0099	2.56495	1	-1.7674	0	0.078657	G58	440000	440300	81	000088	2010	G58	9	0	0.103413	0.222222	1.10808
000088	2011	-1.38807	12	9	0	0.086654	0.0239007	0.0099	2.63906	1	-0.913497	0	0.077074	G58	440000	440300	81	000088	2011	G58	9	0	0.103501	0.333333	0.822265
000088	2012	0.266744	11	9	0	0.083906	0.0186657	0.005	2.70805	1	0.592914	0	0.074929	G54	440000	440300	81	000088	2012	G54	9	0	0.106832	0.333333	0.822265
000088	2013	-1.09711	7	9	0	0.076022	0.0192043	0.005	2.77259	1	-0.849693	0	0.085955	G54	440000	440300	81	000088	2013	G54	9	0	0.104786	0.333333	0.822265
000088	2014	-0.30871	10	9	0	0.069362	0.017278	0.0037	2.83321	1	0.26981	1	0.188218	G54	440000	440300	81	000088	2014	G54	9	0.111111	0.120094	0.333333	1.2432
000088	2015	-0.0385433	9	9	0	0.066338	0.00202248	0.0037	2.89037	1	-0.133866	1	0.229364	G54	440000	440300	81	000088	2015	G54	9	0.111111	0.119628	0.333333	1.12636
000088	2016	-0.218147	9	9	0	0.046601	0.00673007	0	2.94444	1	-0.631597	1	0.215342	G54	440000	440300	81	000088	2016	G54	9	0.111111	0.103706	0.333333	1.12636
000088	2017	-0.3131	12	9	0	0.046564	0.0106516	0	2.99573	1	-1.03178	1	0.238875	G54	440000	440300	81	000088	2017	G54	9	0.111111	0.145934	0.222222	1.03972
000088	2018	-0.972089	14	9	0	0.047117	0.00976986	0	3.04452	1	-1.45691	1	0.248857	G54	440000	440300	81	000088	2018	G54	9	0.111111	0.143339	0.222222	1.71196
000088	2019	-0.556476	11	9	0	0.035802	0.0235562	0	3.09104	1	-1.09826	1	0.257485	G54	440000	440300	81	000088	2019	G54	9	0.111111	0.159352	0.222222	1.89796
000088	2020	-0.460913	18	8	0	0.029232	0.0208494	0	3.13549	1	-1.2225	1	0.2492	G54	440000	440300	64	000088	2020	G54	8	0.125	0.141893	0.25	2.04423
000088	2021	-0.364081	12	9	0	0.034682	0.0232171	0	3.17805	1	-0.870448	1	0.26846	G54	440000	440300	81	000088	2021	G54	9	0.111111	0.147135	0.333333	1.98227
000088	2022	0.356111	16	9	0	0.0296	0.0321155	0.0016	3.21888	1	-0.157468	0	0.337973	G54	440000	440300	81	000088	2022	G54	9	0	0.172365	0.333333	2.07693
000088	2023	-0.287399	16	9	0	0.053467	0.021446	0.0008	3.2581	1	-1.06727	0	0.32971	G54	440000	440300	81	000088	2023	G54	9	0	0.169371	0.333333	2.07693
000089	2009	-2.24551	9	9	0	0.100665	0.100145	0.0035	2.3979	1	-2.10577	0	0.103256	G58	440000	440300	81	000089	2009	G58	9	0	0.147165	0	1.59635
000089	2010	-1.68361	9	9	0	0.11067	0.139592	0.0035	2.48491	1	-1.69977	0	0.104214	G58	440000	440300	81	000089	2010	G58	9	0	0.147401	0	1.26145
000089	2011	-2.45447	8	9	0	0.072818	0.0818508	0.0035	2.56495	1	-2.23432	0	0.251293	G58	440000	440300	81	000089	2011	G58	9	0	0.14444	0	1.26145
000089	2012	-1.79663	8	9	0	0.056383	0.0803405	0.0035	2.63906	1	-1.58126	0	0.293495	G56	440000	440300	81	000089	2012	G56	9	0	0.135002	0	1.17134
000089	2013	-1.42108	6	9	0	0.042916	0.0781861	0.0035	2.70805	1	-0.742595	0	0.341296	G56	440000	440300	81	000089	2013	G56	9	0	0.132411	0	1.17134
000089	2014	-1.20208	6	9	0	0.021752	0.0711118	0.0056	2.77259	1	-0.829026	1	0.376038	G56	440000	440300	81	000089	2014	G56	9	0.111111	0.0627757	0.111111	1.08124
000089	2015	0.0946234	7	9	0	0.044579	0.0989468	0	2.83321	1	-0.00268459	1	0.142207	G56	440000	440300	81	000089	2015	G56	9	0.111111	0.0620339	0.222222	1.32538
000089	2016	-0.948519	8	9	0	0.046071	0.0913975	0	2.89037	1	-0.975291	1	0.141008	G56	440000	440300	81	000089	2016	G56	9	0.111111	0.0533329	0.222222	1.32538
000089	2017	-1.00391	11	9	0	0.051462	0.0825812	0	2.94444	1	-1.25286	1	0.144605	G56	440000	440300	81	000089	2017	G56	9	0.111111	0.109087	0.111111	0.723344
000089	2018	0.265893	9	9	0	0.050679	0.0783914	0	2.99573	1	0.163589	1	0.13351	G56	440000	440300	81	000089	2018	G56	9	0.111111	0.10866	0.111111	0.983274
000089	2019	-1.10503	11	9	0	0.04319	0.0687165	0	3.04452	1	-1.46592	1	0.138555	G56	440000	440300	81	000089	2019	G56	9	0.111111	0.139361	0	1.25548
000089	2020	-0.540517	11	9	0	0.002545	0.0331599	0	3.09104	1	-1.15496	2	0.210235	G56	440000	440300	81	000089	2020	G56	9	0.222222	0.146396	0	1.75039
000089	2021	0.995668	10	9	0	-0.000763	0.0376177	0.0018	3.13549	1	0.51276	2	0.547947	G56	440000	440300	81	000089	2021	G56	9	0.222222	0.159143	0	1.35222
000089	2022	1.56828	7	9	0	-0.044901	0.0120711	0.0018	3.17805	1	0.682688	2	0.574362	G56	440000	440300	81	000089	2022	G56	9	0.222222	0.156178	0	1.35222
000089	2023	1.46677	8	9	0	0.016524	0.0476101	0.0018	3.21888	1	0.684505	2	0.540009	G56	440000	440300	81	000089	2023	G56	9	0.222222	0.135218	0	1.35222
000090	2009	0.665745	12	7	0	0.009799	-0.00148413	0.0008	2.77259	1	2.15483	0	0.552343	E47	440000	440300	49	000090	2009	E47	7	0	0.124016	0.142857	1.32402
000090	2010	1.79373	14	7	0	0.010902	-0.0125087	0.0011	2.83321	1	2.59729	0	0.539683	E47	440000	440300	49	000090	2010	E47	7	0	0.114732	0.142857	1.60721
000090	2011	0.782509	7	6	1	0.027095	0.0192811	0.0011	2.89037	1	1.14755	0	0.590704	E47	440000	440300	36	000090	2011	E47	6	0	0.122071	0	1.41402
000090	2012	0.426574	14	7	0	0.02916	0.0758563	0.0011	2.94444	1	1.05665	0	0.624482	E48	440000	440300	49	000090	2012	E48	7	0	0.0965849	0.142857	1.40397
000090	2013	0.0268972	10	7	0	0.038648	0.0564509	0	2.99573	1	0.50103	0	0.655718	E48	440000	440300	49	000090	2013	E48	7	0	0.0946022	0.142857	1.40397
000090	2014	0.930272	12	7	0	0.038224	0.0318501	0	3.04452	1	1.34981	0	0.664769	E48	440000	440300	49	000090	2014	E48	7	0	0.0926993	0.142857	1.7671
000090	2015	0.5325	9	7	0	0.023703	-0.131297	0.0001	3.09104	1	0.0375455	0	0.625577	E48	440000	440300	49	000090	2015	E48	7	0	0.0908715	0.142857	1.7671
000090	2016	-0.648106	9	7	0	0.023127	-0.0378982	0.0001	3.13549	1	-1.14198	0	0.671569	E48	440000	440300	49	000090	2016	E48	7	0	0.0891143	0.142857	1.7671
000090	2017	0.606964	14	7	0	0.023194	-0.0610349	0.0001	3.17805	1	-0.00352654	0	0.74455	E48	440000	440300	49	000090	2017	E48	7	0	0.0903555	0.142857	2.04508
000090	2018	0.174452	15	7	0	0.024428	-0.0155246	0.0083	3.21888	1	-0.243089	1	0.724716	E48	440000	440300	49	000090	2018	E48	7	0.142857	0.0813404	0.285714	2.38793
000090	2019	-0.153267	12	7	0	0.030601	0.00725362	0.0091	3.2581	1	-0.287406	1	0.760364	E48	440000	440300	49	000090	2019	E48	7	0.142857	0.079822	0.285714	2.38793
000090	2020	-0.0451334	20	6	0	0.030384	-0.00321608	0.0183	3.29584	1	-0.353752	1	0.774743	E48	440000	440300	36	000090	2020	E48	6	0.166667	0.0866341	0.5	2.477
000090	2021	1.17047	14	8	0	0.032623	0.0179191	0.0142	3.3322	1	0.455658	1	0.785596	E48	440000	440300	64	000090	2021	E48	8	0.125	0.137527	0.5	2.39443
000090	2022	0.56682	12	8	0	0.028475	-0.0210185	0.0056	3.3673	1	-0.561048	1	0.79643	E48	440000	440300	64	000090	2022	E48	8	0.125	0.124937	0.5	2.07775
000100	2009	-2.08786	14	11	1	0.02327	0.0244	6.1495	1.94591	0	-1.20573	0	0.721231	C39	440000	441300	121	000100	2009	C39	11	0	0.16522	0.818182	1.52986
000100	2010	-2.67175	9	11	1	0.008834	0.0148762	5.9571	2.07944	0	-2.34514	0	0.661685	C39	440000	441300	121	000100	2010	C39	11	0	0.162071	0.818182	1.52986
000100	2011	-1.50576	15	8	1	0.022577	0.022513	5.5308	2.19722	1	-0.177	0	0.739467	C39	440000	441300	64	000100	2011	C39	8	0	0.130598	0.75	2.10964
000100	2012	-2.18173	9	8	1	0.01596	0.0491004	5.9299	2.30259	0	-0.948587	0	0.74628	C39	440000	441300	64	000100	2012	C39	8	0	0.128025	0.75	2.10964
000100	2013	-1.74985	13	9	1	0.036945	0.0663623	6.2091	2.3979	0	-0.303328	0	0.744391	C39	440000	441300	81	000100	2013	C39	9	0	0.120873	0.777778	2.1421
000100	2014	-1.35565	12	9	1	0.045574	0.0582733	6.9145	2.48491	0	-0.197862	2	0.710795	C39	440000	441300	81	000100	2014	C39	9	0.222222	0.11835	0.666667	1.87568
000100	2015	-0.633156	13	12	1	0.028903	0.0661634	5.2854	2.56495	0	0.265312	2	0.663286	C39	440000	441300	144	000100	2015	C39	12	0.166667	0.0986494	0.75	1.80612
000100	2016	0.431002	15	12	1	0.014528	0.0545615	5.2917	2.63906	0	1.45126	2	0.689087	C39	440000	441300	144	000100	2016	C39	12	0.166667	0.0967969	0.75	1.78792
000100	2017	0.0159626	13	12	1	0.022114	0.0574545	4.7822	2.70805	0	1.20258	2	0.662227	C39	440000	441300	144	000100	2017	C39	12	0.166667	0.137105	0.5	2.13691
000100	2018	0.365368	8	12	1	0.021089	0.0544011	4.7887	2.77259	0	1.35491	3	0.684216	C39	440000	441300	144	000100	2018	C39	12	0.25	0.138192	0.5	1.99499
000100	2019	0.0268451	9	9	1	0.022189	0.0697025	6.0129	2.83321	0	0.968782	2	0.612465	C39	440000	441300	81	000100	2019	C39	9	0.222222	0.150741	0.555556	1.59569
000100	2020	2.19399	14	10	1	0.01964	0.064745	5.815	2.89037	0	2.02251	1	0.650817	C39	440000	441300	100	000100	2020	C39	10	0.1	0.219984	0.4	1.64637
000100	2021	0.17561	11	11	1	0.048453	0.106495	5.8169	2.94444	0	-0.726494	1	0.612464	C39	440000	441300	121	000100	2021	C39	11	0.0909091	0.222288	0.454545	1.63151
000100	2022	1.87866	13	9	1	0.004967	0.0511849	4.7831	2.99573	0	1.27241	0	0.632944	C39	440000	441300	81	000100	2022	C39	9	0	0.254889	0.333333	1.55492
000155	2021	1.10111	18	5	0	0.038822	0.0805619	0	3.17805	1	0.0425273	0	0.580014	D44	510000	510100	25	000155	2021	D44	5	0	0.0709606	0.2	1.63867
000155	2022	2.72268	18	5	0	0.066377	0.14857	0	3.21888	1	1.88278	0	0.546268	D44	510000	510100	25	000155	2022	D44	5	0	0.117047	0.4	1.90054
000155	2023	1.39369	18	5	0	0.05932	0.0706439	0	3.2581	1	0.35877	0	0.538182	D44	510000	510100	25	000155	2023	D44	5	0	0.124482	0.4	1.92184
000156	2012	0.594956	15	13	1	0.051362	0.201368	0	2.89037	0	1.06331	4	0.74873	R86	330000	330100	169	000156	2012	R86	13	0.307692	0.151465	0.153846	1.13037
000156	2013	-0.939695	9	12	1	0.05024	0.171649	0	2.94444	1	1.26787	3	0.643314	R86	330000	330100	144	000156	2013	R86	12	0.25	0.14226	0.0833333	1.16334
000156	2015	-1.00271	15	13	0	0.042018	0.0952103	0	3.04452	1	0.387387	4	0.269583	R86	330000	330100	169	000156	2015	R86	13	0.307692	0.14612	0.230769	1.63233
000156	2016	-1.51637	7	12	0	0.0428	0.105844	0	3.09104	1	-0.23153	4	0.279278	R86	330000	330100	144	000156	2016	R86	12	0.333333	0.157802	0.166667	1.71078
000156	2018	-1.61399	11	10	0	0.0437	0.0810591	0	3.17805	1	-0.0284177	3	0.277813	R86	330000	330100	100	000156	2018	R86	10	0.3	0.154109	0.3	1.75039
000156	2019	-1.41888	6	12	0	0.041055	0.104448	0	3.21888	1	0.464443	4	0.300245	R86	330000	330100	144	000156	2019	R86	12	0.333333	0.173767	0.166667	1.77606
000156	2020	-2.29907	15	12	0	0.040601	0.0819972	0	3.2581	1	-0.244074	4	0.40751	R86	330000	330100	144	000156	2020	R86	12	0.333333	0.152344	0.333333	1.50991
000156	2021	-0.422259	8	12	0	0.036201	0.109625	0	3.29584	1	0.0770601	3	0.433444	R86	330000	330100	144	000156	2021	R86	12	0.25	0.150055	0.333333	1.38979
000156	2022	0.0171425	9	12	0	0.029775	0.0566622	0	3.3322	1	0.380713	3	0.448888	R86	330000	330100	144	000156	2022	R86	12	0.25	0.152606	0.25	1.1053
000156	2023	-0.274211	6	12	0	0.024033	0.0671372	0	3.3673	1	0.159223	3	0.480612	R86	330000	330100	144	000156	2023	R86	12	0.25	0.129654	0.25	1.35643
000157	2009	-1.25786	9	7	1	0.071321	0.0393135	0.0428	2.30259	1	0.438272	0	0.77615	C35	430000	430100	49	000157	2009	C35	7	0	0.164975	0.428571	0.999047
000157	2010	-0.622887	7	7	1	0.07283	0.00865427	0.033	2.3979	1	1.25362	0	0.563865	C35	430000	430100	49	000157	2010	C35	7	0	0.162052	0.428571	0.999047
000157	2011	-0.718451	8	7	1	0.114182	0.0292426	0.0323	2.48491	1	1.65943	0	0.502181	C35	430000	430100	49	000157	2011	C35	7	0	0.15923	0.428571	0.999047
000157	2012	-0.200092	8	7	1	0.084619	0.0332712	0.0317	2.56495	0	2.11531	0	0.53707	C35	430000	430100	49	000157	2012	C35	7	0	0.156505	0.428571	0.999047
000157	2013	-0.646686	7	7	1	0.044137	0.00822865	0.2498	2.63906	0	1.00392	0	0.530345	C35	430000	430100	49	000157	2013	C35	7	0	0.153871	0.428571	0.999047
000157	2014	-0.555225	7	7	1	0.006697	-0.0820211	0.2428	2.70805	0	0.945542	0	0.56006	C35	430000	430100	49	000157	2014	C35	7	0	0.151325	0.428571	1.35698
000157	2015	-0.206817	6	6	1	0.000973	-0.0355782	0.1802	2.77259	0	-0.0271485	1	0.566712	C35	430000	430100	36	000157	2015	C35	6	0.166667	0.115454	0.333333	1.14418
000157	2016	-0.420243	8	7	1	-0.01015	0.0243273	0.1963	2.83321	0	-0.659718	1	0.576009	C35	430000	430100	49	000157	2016	C35	7	0.142857	0.109092	0.428571	1.18297
000157	2017	-0.608754	9	7	1	0.015009	0.0342889	0.5897	2.89037	0	-0.525046	1	0.540256	C35	430000	430100	49	000157	2017	C35	7	0.142857	0.107211	0.428571	1.03103
000157	2018	0.510357	11	7	1	0.020936	0.0541868	0.429	2.94444	0	0.699796	1	0.585172	C35	430000	430100	49	000157	2018	C35	7	0.142857	0.105394	0.428571	1.07898
000157	2019	0.295205	11	7	1	0.046434	0.0675517	0.4161	2.99573	0	1.41979	1	0.570609	C35	430000	430100	49	000157	2019	C35	7	0.142857	0.112635	0.428571	1.46197
000157	2020	0.119592	10	7	1	0.063257	0.0638293	0.5026	3.04452	0	0.753386	1	0.588158	C35	430000	430100	49	000157	2020	C35	7	0.142857	0.11078	0.428571	1.46197
000157	2021	0.726689	10	7	1	0.052337	0.0215109	0.4195	3.09104	0	-0.0827981	1	0.522225	C35	430000	430100	49	000157	2021	C35	7	0.142857	0.108985	0.428571	1.44234
000157	2022	0.721194	9	7	1	0.019301	0.0196242	0.4195	3.13549	0	-0.443514	1	0.53886	C35	430000	430100	49	000157	2022	C35	7	0.142857	0.107247	0.428571	1.2904
000157	2023	-0.288695	9	7	1	0.028816	0.0207283	0.3921	3.17805	0	-1.8312	1	0.547866	C35	430000	430100	49	000157	2023	C35	7	0.142857	0.181428	0.571429	2.39882
000158	2015	0.733687	10	11	0	0.022731	-0.0446998	2.3185	2.83321	1	0.6929	1	0.503495	C17	130000	130100	121	000158	2015	C17	11	0.0909091	0.117833	0.454545	1.78137
000158	2016	0.588057	8	11	0	0.0271	0.0340964	2.3174	2.89037	1	0.018994	1	0.551411	C17	130000	130100	121	000158	2016	C17	11	0.0909091	0.115547	0.454545	1.89788
000158	2017	-0.451956	10	11	0	0.027761	0.0299305	2.3142	2.94444	1	-0.464271	1	0.52987	C17	130000	130100	121	000158	2017	C17	11	0.0909091	0.104855	0.454545	2.0922
000158	2018	0.228933	11	11	0	0.012935	0.0613537	2.5869	2.99573	1	0.0769704	1	0.569219	C17	130000	130100	121	000158	2018	C17	11	0.0909091	0.158229	0.363636	2.02003
000158	2019	-0.398201	7	11	0	0.006726	0.0212356	2.0962	3.04452	1	-0.228036	1	0.581776	I65	130000	130100	121	000158	2019	I65	11	0.0909091	0.155202	0.363636	2.02003
000158	2020	-0.697633	8	11	0	0.007191	0.0676033	1.7995	3.09104	1	-0.672411	1	0.594665	I65	130000	130100	121	000158	2020	I65	11	0.0909091	0.152289	0.363636	2.02003
000158	2021	0.521429	12	11	0	0.007816	0.0276362	1.5313	3.13549	1	0.899781	2	0.628158	I65	130000	130100	121	000158	2021	I65	11	0.181818	0.0875752	0.272727	1.83681
000158	2022	0.208472	12	11	0	-0.014044	0.0116236	1.1952	3.17805	1	0.34926	2	0.641041	I65	130000	130100	121	000158	2022	I65	11	0.181818	0.0860114	0.272727	1.83681
000158	2023	1.04293	11	11	0	-0.007381	0.0635974	0.8947	3.21888	1	1.44087	2	0.662899	I65	130000	130100	121	000158	2023	I65	11	0.181818	0.0876279	0.272727	1.94146
000159	2012	-1.09917	16	9	0	0.033897	0.0271989	0	2.56495	0	-0.441206	2	0.302494	F51	650000	650100	81	000159	2012	F51	9	0.222222	0.139473	0.777778	1.65962
000159	2013	-0.77266	15	9	0	0.011767	0.0182446	0	2.63906	0	0.235816	2	0.30427	F51	650000	650100	81	000159	2013	F51	9	0.222222	0.136513	0.777778	1.65962
000159	2015	-1.0643	12	9	0	0.020371	-0.0561197	0.0421	2.77259	0	-1.00354	2	0.260288	F51	650000	650100	81	000159	2015	F51	9	0.222222	0.124036	0.888889	1.2432
000159	2016	-0.46902	12	9	0	0.011509	-0.0107901	0.0159	2.83321	0	-0.736398	2	0.292732	F51	650000	650100	81	000159	2016	F51	9	0.222222	0.12151	0.888889	1.2432
000159	2017	-0.126585	14	9	1	-0.023415	-0.00973191	0.0097	2.89037	0	-0.262233	2	0.310459	F51	650000	650100	81	000159	2017	F51	9	0.222222	0.119085	0.888889	1.67642
000159	2018	0.0760009	14	9	1	0.018187	-0.00333741	0.0097	2.94444	0	0.00704789	2	0.218467	F51	650000	650100	81	000159	2018	F51	9	0.222222	0.11517	0.888889	1.67642
000159	2019	0.0302101	15	9	1	0.009251	-0.0335117	0.0097	2.99573	0	-0.298783	2	0.224618	F51	650000	650100	81	000159	2019	F51	9	0.222222	0.112144	0.888889	1.67642
000159	2020	-0.416084	11	9	1	0.031723	-0.0173891	0.0097	3.04452	0	-0.632693	2	0.181153	F51	650000	650100	81	000159	2020	F51	9	0.222222	0.110024	0.888889	1.67642
000159	2021	-0.264635	12	9	1	0.006855	0.00290775	0.0097	3.09104	0	-1.64825	2	0.386334	F51	650000	650100	81	000159	2021	F51	9	0.222222	0.0949134	1	2.04497
000159	2022	1.3968	28	8	0	0.102168	-0.105978	0.0047	3.13549	0	1.12283	2	0.151369	F51	650000	650100	64	000159	2022	F51	8	0.25	0.171275	0	1.73287
000159	2023	1.27411	17	7	0	0.021735	-0.011317	0.002	3.17805	0	0.673971	1	0.342602	F51	650000	650100	49	000159	2023	F51	7	0.142857	0.125466	0	1.63497
000301	2009	-1.45528	8	8	0	0.023398	0.0514714	0	2.3979	1	-0.352031	1	0.359717	C17	320000	320500	64	000301	2009	C17	8	0.125	0.16508	0	1.32402
000301	2010	-1.52	8	7	0	0.01913	-0.00481214	0	2.48491	1	-0.635618	2	0.319968	S90	320000	320500	49	000301	2010	S90	7	0.285714	0.150418	0	1.95523
000301	2011	-2.71454	13	9	0	0.030952	0.0849705	0	2.56495	1	-1.53422	2	0.265155	S90	320000	320500	81	000301	2011	S90	9	0.222222	0.144882	0	0.923406
000301	2012	-1.11865	13	9	0	0.044544	0.136162	0	2.63906	1	0.157854	2	0.247966	D44	320000	320500	81	000301	2012	D44	9	0.222222	0.142053	0	0.923406
000301	2013	-0.750043	11	8	0	0.090166	0.0440524	0	2.70805	1	0.416395	2	0.191626	D44	320000	320500	64	000301	2013	D44	8	0.25	0.145761	0	0.881257
000301	2014	-1.40262	12	7	1	0.05637	-0.0313402	0	2.77259	1	-0.247712	1	0.215455	D44	320000	320500	49	000301	2014	D44	7	0.142857	0.238867	0	0.845082
000301	2015	-0.37818	6	7	1	0.037859	0.0503356	0	2.83321	1	-0.0961215	1	0.264025	D44	320000	320500	49	000301	2015	D44	7	0.142857	0.233816	0	0.845082
000301	2016	-1.21342	8	7	1	0.029632	0.172226	0	2.89037	1	-0.748054	1	0.302185	D44	320000	320500	49	000301	2016	D44	7	0.142857	0.228973	0	1.21129
000301	2017	-1.09512	16	6	1	0.051641	0.108376	0	2.94444	1	-0.713899	2	0.186972	D44	320000	320500	36	000301	2017	D44	6	0.333333	0.151669	0	0.797135
000301	2018	1.73003	10	7	1	0.038712	0.0634654	0	2.99573	0	1.02015	1	0.407513	C28	320000	320500	49	000301	2018	C28	7	0.142857	0.155373	0	1.15944
000301	2019	1.10474	19	7	1	0.046006	0.148824	0	3.04452	0	0.972791	0	0.563384	C28	320000	320500	49	000301	2019	C28	7	0	0.152239	0	1.43743
000301	2020	-0.000419647	22	7	1	0.004969	0.0327542	0	3.09104	0	-0.569692	0	0.64172	C28	320000	320500	49	000301	2020	C28	7	0	0.152143	0	1.59732
000301	2021	1.1106	21	7	1	0.038531	0.0404061	0	3.13549	0	-0.171391	0	0.777216	C28	320000	320500	49	000301	2021	C28	7	0	0.110137	0	1.64792
000301	2022	2.17427	20	7	1	0.003259	0.00835232	0	3.17805	0	0.574977	0	0.785616	C28	320000	320500	49	000301	2022	C28	7	0	0.0955578	0	1.51276
000301	2023	0.670171	13	7	1	0.003739	0.0438606	0.0539	3.21888	0	-0.384219	0	0.81341	C28	320000	320500	49	000301	2023	C28	7	0	0.110484	0	1.51069
000333	2015	0.644915	11	12	1	0.105747	0.207729	3.5612	2.70805	0	1.41671	2	0.565113	C38	440000	440600	144	000333	2015	C38	12	0.166667	0.14379	0.25	1.57271
000333	2016	0.206861	15	10	1	0.092977	0.156477	2.1833	2.77259	0	0.897313	1	0.595683	C38	440000	440600	100	000333	2016	C38	10	0.1	0.143148	0.4	1.60727
000333	2017	-0.479004	10	10	1	0.075013	0.0985165	2.1648	2.83321	0	0.707035	0	0.665768	C38	440000	440600	100	000333	2017	C38	10	0	0.138441	0.5	1.50947
000333	2018	1.24299	13	9	1	0.082102	0.105654	2.1566	2.89037	0	2.88562	1	0.649397	C38	440000	440600	81	000333	2018	C38	9	0.111111	0.100252	0.666667	0.921493
000333	2019	1.83115	12	8	1	0.083712	0.127802	2.0224	2.94444	0	2.78393	1	0.644	C38	440000	440600	64	000333	2019	C38	8	0.125	0.104784	0.625	0.960895
000333	2020	1.44292	11	8	1	0.076326	0.0820159	1.7316	2.99573	0	1.34163	1	0.655263	C38	440000	440600	64	000333	2020	C38	8	0.125	0.102839	0.625	0.960895
000333	2021	1.41	12	9	1	0.074792	0.0904551	1.7517	3.04452	0	0.0981027	1	0.652464	C38	440000	440600	81	000333	2021	C38	9	0.111111	0.112831	0.666667	1.44135
000333	2022	0.783123	10	9	1	0.070548	0.0820196	1.7607	3.09104	0	-1.03038	1	0.640464	C38	440000	440600	81	000333	2022	C38	9	0.111111	0.110737	0.666667	1.44135
000338	2009	-0.879517	7	18	1	0.108993	0.0673501	1.8342	1.94591	1	0.228546	2	0.567584	C36	370000	370700	324	000338	2009	C36	18	0.111111	0.199824	0.277778	1.84755
000338	2010	-0.642761	5	18	1	0.153358	0.166846	1.8342	2.07944	1	0.148988	2	0.551952	C36	370000	370700	324	000338	2010	C36	18	0.111111	0.196321	0.277778	1.84755
000338	2011	-1.44038	7	18	1	0.10269	0.0967215	1.8342	2.19722	1	-0.836495	2	0.530377	C36	370000	370700	324	000338	2011	C36	18	0.111111	0.19294	0.277778	1.84755
000338	2012	-0.547973	11	18	1	0.048767	0.0415584	1.8342	2.30259	1	0.200931	1	0.526552	C36	370000	370700	324	000338	2012	C36	18	0.0555556	0.192184	0.388889	2.33169
000338	2013	0.717045	10	18	1	0.048619	0.0734625	1.719	2.3979	1	2.08067	1	0.562831	C36	370000	370700	324	000338	2013	C36	18	0.0555556	0.181819	0.444444	2.3265
000338	2014	-0.941173	9	18	1	0.048039	0.0927794	1.594	2.48491	1	-0.20349	1	0.660711	C36	370000	370700	324	000338	2014	C36	18	0.0555556	0.194325	0.5	2.477
000338	2015	1.08842	13	13	1	0.018827	0.0589684	1.5465	2.56495	1	2.1957	0	0.636761	C36	370000	370700	169	000338	2015	C36	13	0	0.139278	0.538462	2.477
000338	2016	0.263553	11	13	1	0.02193	0.0503104	1.546	2.63906	1	0.517336	0	0.728267	C36	370000	370700	169	000338	2016	C36	13	0	0.136724	0.538462	2.477
000338	2017	0.635012	8	14	1	0.048399	0.0857334	1.6061	2.70805	1	0.827914	0	0.702829	C36	370000	370700	196	000338	2017	C36	14	0	0.0647535	0.5	2.44082
000338	2018	0.785276	10	15	1	0.056635	0.108447	1.6618	2.77259	1	1.08658	0	0.696705	C36	370000	370700	225	000338	2018	C36	15	0	0.0699867	0.466667	2.36434
000338	2019	1.0029	7	15	1	0.050276	0.10064	1.6757	2.83321	1	1.09996	0	0.705383	C36	370000	370700	225	000338	2019	C36	15	0	0.0687354	0.466667	2.39492
000338	2020	0.993432	12	15	1	0.041643	0.0846838	1.5836	2.89037	1	0.68225	2	0.702924	C36	370000	370700	225	000338	2020	C36	15	0.133333	0.0873549	0.4	2.28508
000338	2021	1.05507	16	15	1	0.041733	0.0529069	1.3779	2.94444	1	-0.847011	2	0.628357	C36	370000	370700	225	000338	2021	C36	15	0.133333	0.085871	0.4	2.477
000338	2022	0.570033	17	15	1	0.019351	-0.00800058	1.2377	2.99573	1	-1.27927	2	0.645479	C36	370000	370700	225	000338	2022	C36	15	0.133333	0.0844366	0.4	2.42518
000338	2023	0.596515	12	15	0	0.033543	0.0821872	1.1938	3.04452	1	-1.20294	1	0.662867	C36	370000	370700	225	000338	2023	C36	15	0.0666667	0.098008	0.4	2.26867
000400	2009	-1.45118	7	9	0	0.050058	0.0428423	0.0637	2.77259	0	-0.732243	0	0.449573	C38	410000	411000	81	000400	2009	C38	9	0	0.135848	0.333333	0.529706
000400	2010	-1.33464	8	9	0	0.042959	0.0297669	0.0503	2.83321	1	-0.560987	0	0.520769	C38	410000	411000	81	000400	2010	C38	9	0	0.133488	0.333333	0.529706
000400	2011	-1.23749	8	9	0	0.043015	0.0668262	0.055	2.89037	1	-0.572776	0	0.580492	C38	410000	411000	81	000400	2011	C38	9	0	0.0792131	0.222222	1.46482
000400	2012	0.112291	15	9	0	0.082237	0.0718601	0.055	2.94444	1	1.0962	1	0.539772	C38	410000	411000	81	000400	2012	C38	9	0.111111	0.0779529	0.333333	1.46482
000400	2013	-1.44886	6	8	0	0.092894	0.0979266	0.05	2.99573	1	-0.896742	1	0.539619	C38	410000	411000	64	000400	2013	C38	8	0.125	0.0805802	0.375	1.51541
000400	2014	-1.30751	7	9	0	0.119463	-0.0193018	0.0174	3.04452	1	-0.561218	1	0.422345	C38	410000	411000	81	000400	2014	C38	9	0.111111	0.0858639	0.555556	1.45903
000400	2015	-0.945254	6	9	0	0.064534	0.0403054	0.0244	3.09104	1	-0.620142	1	0.449712	C38	410000	411000	81	000400	2015	C38	9	0.111111	0.0842573	0.555556	1.45903
000400	2016	-0.675646	11	9	0	0.065764	0.0871988	0.0185	3.13549	1	-0.590857	1	0.472021	C38	410000	411000	81	000400	2016	C38	9	0.111111	0.105572	0.666667	1.86199
000400	2017	-0.867609	7	9	0	0.044536	-0.0022825	0.0172	3.17805	1	-0.930431	1	0.469273	C38	410000	411000	81	000400	2017	C38	9	0.111111	0.122837	0.444444	1.81782
000400	2018	-1.22293	11	9	0	0.018777	0.0317791	0.0076	3.21888	1	-1.12554	1	0.426969	C38	410000	411000	81	000400	2018	C38	9	0.111111	0.120585	0.444444	1.79658
000400	2019	-0.948182	10	9	0	0.032768	0.00503863	0.0076	3.2581	1	-1.03849	2	0.42498	C38	410000	411000	81	000400	2019	C38	9	0.222222	0.152299	0.444444	2.10292
000400	2020	-0.0922548	9	9	0	0.047758	0.0466179	0.0076	3.29584	1	-0.359853	2	0.452629	C38	410000	411000	81	000400	2020	C38	9	0.222222	0.149541	0.444444	2.44949
000400	2021	1.61544	12	9	0	0.048512	0.0738249	0.0023	3.3322	1	0.821738	1	0.425149	C38	410000	411000	81	000400	2021	C38	9	0.111111	0.12531	0.444444	2.03751
000400	2023	0.134022	18	9	0	0.054148	0.125469	0.0007	3.4012	1	-1.23114	1	0.466133	C38	410000	411000	81	000400	2023	C38	9	0.111111	0.134213	0.111111	2.02003
000401	2009	-2.86234	19	9	0	0.04924	0.0911377	0.0088	2.70805	1	-2.47371	0	0.643191	C30	130000	130200	81	000401	2009	C30	9	0	0.115396	0.777778	1.10808
000401	2010	-2.86234	20	9	0	0.051847	0.0561595	0.0088	2.77259	1	-1.86522	0	0.692911	C30	130000	130200	81	000401	2010	C30	9	0	0.113003	0.777778	1.10808
000401	2011	-2.42968	18	9	0	0.04154	0.0371482	0.0088	2.83321	1	-1.58802	1	0.654412	C30	130000	130200	81	000401	2011	C30	9	0.111111	0.109472	0.777778	1.0822
000401	2012	-2.86234	11	9	0	0.003325	0.0230358	0.0051	2.89037	1	-2.89809	1	0.677956	C30	130000	130200	81	000401	2012	C30	9	0.111111	0.132661	0.888889	0.983274
000401	2013	-2.86234	9	9	0	0.004611	0.0281982	0.0051	2.94444	1	-2.92416	1	0.677456	C30	130000	130200	81	000401	2013	C30	9	0.111111	0.130137	0.888889	0.983274
000401	2014	-0.550383	12	9	0	-0.006299	0.0511522	0.0051	2.99573	1	0.0364657	1	0.694987	C30	130000	130200	81	000401	2014	C30	9	0.111111	0.127707	0.888889	1.06992
000401	2015	-0.699975	10	8	0	-0.05209	0.0222205	0.0051	3.04452	1	-0.822775	1	0.725467	C30	130000	130200	64	000401	2015	C30	8	0.125	0.0889133	0.875	0.966091
000401	2016	0.620641	18	9	0	-0.00057	0.0648816	0.002	3.09104	1	0.449572	1	0.730765	C30	130000	130200	81	000401	2016	C30	9	0.111111	0.10452	0.555556	2.11592
000401	2017	-1.4927	9	9	0	0.003196	0.0658549	0.0021	3.13549	1	-1.73875	2	0.725263	C30	130000	130200	81	000401	2017	C30	9	0.222222	0.11459	0.444444	2.25135
000401	2018	-1.62811	13	9	0	0.041289	0.105343	0.002	3.17805	1	-1.85462	2	0.615594	C30	130000	130200	81	000401	2018	C30	9	0.222222	0.108786	0.222222	2.34335
000401	2019	-2.59285	10	8	0	0.080757	0.135331	0.002	3.21888	1	-2.5719	2	0.525172	C30	130000	130200	64	000401	2019	C30	8	0.25	0.10899	0.25	2.33768
000401	2020	-2.86234	9	7	0	0.087937	0.148068	0	3.2581	1	-2.66676	2	0.454608	C30	130000	130200	49	000401	2020	C30	7	0.285714	0.112154	0.142857	2.28022
000401	2021	1.69455	15	9	0	0.069315	0.102957	0.0001	3.29584	1	0.783291	2	0.440104	C30	130000	130200	81	000401	2021	C30	9	0.222222	0.13886	0.111111	2.41204
000401	2022	0.991027	8	9	0	0.022685	0.0365891	0.0001	3.3322	1	-0.251817	2	0.474307	C30	130000	130200	81	000401	2022	C30	9	0.222222	0.136229	0.111111	2.41204
000401	2023	0.957051	11	8	0	-0.029178	0.0498935	0	3.3673	1	-0.0474419	2	0.489398	C30	130000	130200	64	000401	2023	C30	8	0.25	0.0896304	0.125	2.10794
000402	2009	-2.52319	13	9	0	0.032442	-0.0370831	0.0283	2.63906	1	-0.844509	1	0.623564	K70	110000	110000	81	000402	2009	K70	9	0.111111	0.135903	0.666667	1.42012
000402	2010	-2.21959	17	9	0	0.03385	-0.0458035	0.0275	2.70805	1	-1.12434	1	0.681675	K70	110000	110000	81	000402	2010	K70	9	0.111111	0.133173	0.666667	1.42012
000402	2011	-2.04099	18	9	0	0.034454	-0.0372635	0.0212	2.77259	1	-0.445068	0	0.690309	K70	110000	110000	81	000402	2011	K70	9	0	0.137945	0.555556	1.5934
000402	2012	-2.03749	14	9	0	0.038505	-0.027501	0.0716	2.83321	1	-0.369129	0	0.699479	K70	110000	110000	81	000402	2012	K70	9	0	0.135235	0.555556	1.5934
000402	2013	-2.14529	19	9	0	0.046273	-0.0382007	0.1183	2.89037	1	-1.03846	1	0.678514	K70	110000	110000	81	000402	2013	K70	9	0.111111	0.130461	0.555556	1.25548
000402	2014	-1.30687	29	9	0	0.035536	-0.00366696	0.0849	2.94444	1	-0.0899287	2	0.693987	K70	110000	110000	81	000402	2014	K70	9	0.222222	0.0996593	0.666667	0.983274
000402	2015	-1.05827	16	9	0	0.021433	-0.121515	0.0804	2.99573	1	-0.210611	2	0.72555	K70	110000	110000	81	000402	2015	K70	9	0.222222	0.0966904	0.555556	0.529706
000402	2016	-2.28225	15	6	0	0.024953	0.151423	0.0587	3.04452	1	-1.72549	1	0.724098	K70	110000	110000	36	000402	2016	K70	6	0.166667	0.0738271	0.666667	0.693147
000402	2017	-1.39075	31	9	0	0.032765	-0.0579347	0.04	3.09104	1	-0.736197	2	0.730814	K70	110000	110000	81	000402	2017	K70	9	0.222222	0.0894777	0.777778	1.28568
000402	2018	-1.61175	19	9	0	0.027184	-0.0607913	0.0491	3.13549	1	-1.22961	2	0.749551	K70	110000	110000	81	000402	2018	K70	9	0.222222	0.0840672	0.666667	1.18676
000402	2019	-1.68074	23	9	0	0.025438	0.0164226	0.0491	3.17805	1	-1.17633	2	0.759361	K70	110000	110000	81	000402	2019	K70	9	0.222222	0.0824006	0.666667	1.18676
000402	2020	-2.01364	18	9	0	0.013111	0.0584481	0.0491	3.21888	1	-1.37062	3	0.764757	K70	110000	110000	81	000402	2020	K70	9	0.333333	0.155349	0.666667	1.64101
000402	2021	1.64263	17	9	0	0.009596	0.0236254	0.0484	3.2581	1	1.90283	2	0.7415	K70	110000	110000	81	000402	2021	K70	9	0.222222	0.14607	0.666667	1.56617
000402	2022	-0.133916	17	9	0	0.004231	0.036664	0.0466	3.29584	1	-0.872971	2	0.722819	K70	110000	110000	81	000402	2022	K70	9	0.222222	0.0723016	0.666667	1.71953
000402	2023	-0.554525	18	9	0	-0.014938	0.0419595	0.0292	3.3322	1	-1.36529	0	0.721483	K70	110000	110000	81	000402	2023	K70	9	0	0.0645514	0.444444	1.56951
000407	2009	-1.70352	6	11	0	0.099365	-0.0353616	0.0136	2.70805	0	-1.40805	2	0.52568	C29	370000	370100	121	000407	2009	C29	11	0.181818	0.184742	0.181818	2.43293
000407	2011	-1.21853	10	11	0	0.001987	0.0385027	0.0112	2.83321	0	0.249408	2	0.552447	C29	370000	370100	121	000407	2011	C29	11	0.181818	0.177561	0.181818	2.40516
000407	2012	1.81804	8	11	0	-0.043889	0.0143774	0.0104	2.89037	0	2.70871	3	0.585817	C26	370000	370100	121	000407	2012	C26	11	0.272727	0.160994	0.0909091	1.91318
000407	2013	-0.243308	8	11	0	0.014571	0.00490185	0.0099	2.94444	0	1.16146	3	0.615876	C26	370000	370100	121	000407	2013	C26	11	0.272727	0.158052	0.0909091	1.91318
000407	2014	-0.601698	13	11	0	0.012915	0.0143129	5.5249	2.99573	0	0.539822	3	0.506253	C26	370000	370100	121	000407	2014	C26	11	0.272727	0.155216	0.0909091	1.91318
000407	2016	-0.775767	17	11	0	-0.075581	0.0118844	4.859	3.09104	0	-1.49386	2	0.41451	D45	370000	370100	121	000407	2016	D45	11	0.181818	0.140343	0.0909091	1.73814
000407	2018	-0.3064	9	10	0	0.028301	0.0441794	0.0093	3.17805	0	-1.19213	2	0.574102	D45	370000	370100	100	000407	2018	D45	10	0.2	0.138705	0.1	1.7682
000407	2019	1.16289	5	10	0	0.031333	0.0907619	0.0093	3.21888	0	0.24883	2	0.552642	D45	370000	370100	100	000407	2019	D45	10	0.2	0.136237	0.1	1.7682
000407	2020	0.372498	7	10	0	0.031934	0.0666096	0.0093	3.2581	0	-0.277655	2	0.570321	D45	370000	370100	100	000407	2020	D45	10	0.2	0.133855	0.1	1.7682
000407	2021	0.198763	8	9	0	0.015477	0.0413913	0.0088	3.29584	0	-0.802421	2	0.570659	D45	370000	370100	81	000407	2021	D45	9	0.222222	0.155043	0	1.52407
000407	2022	0.402373	9	9	0	0.025443	0.0375955	0.0088	3.3322	0	-0.531191	2	0.567544	D45	370000	370100	81	000407	2022	D45	9	0.222222	0.152118	0	1.52407
000407	2023	0.640071	6	9	0	0.030712	0.0684192	0.0088	3.3673	0	-0.0363954	2	0.532368	D45	370000	370100	81	000407	2023	D45	9	0.222222	0.149301	0	1.52407
000408	2015	2.72268	12	8	0	-0.130595	0.0273076	0.0005	2.94444	0	2.64057	1	0.833984	F51	130000	130400	64	000408	2015	F51	8	0.125	0.227882	0.375	0.670522
000408	2017	1.1144	12	9	0	0.157134	-0.00858142	10.874	3.04452	0	1.13673	1	0.156207	C26	630000	632801	81	000408	2017	C26	9	0.111111	0.281674	0	2.10133
000408	2018	0.748055	13	9	0	0.090584	0.094619	10.8751	3.09104	0	0.550667	1	0.207796	C26	630000	632801	81	000408	2018	C26	9	0.111111	0.281674	0	2.10133
000408	2019	2.72268	13	9	0	0.031965	0.0287234	0.0011	3.13549	0	3.03694	3	0.180113	C26	630000	632801	81	000408	2019	C26	9	0.333333	0.265458	0.111111	1.9473
000408	2021	2.72268	11	9	0	0.134344	0.191559	0.0008	3.21888	0	3.64368	3	0.110191	C26	630000	632801	81	000408	2021	C26	9	0.333333	0.245325	0.111111	1.85719
000408	2022	2.72268	8	9	0	0.220151	0.264018	0.0014	3.2581	0	2.6494	3	0.104367	C26	630000	632801	81	000408	2022	C26	9	0.333333	0.281674	0	1.85719
000408	2023	1.65592	6	9	0	0.220151	0.211761	0.0014	3.29584	0	0.193189	3	0.073898	C26	630000	632801	81	000408	2023	C26	9	0.333333	0.269678	0	1.85719
000410	2023	0.99831	10	7	0	0.009204	0.0466897	0	3.4012	1	-0.327104	0	0.688403	C34	210000	210100	49	000410	2023	C34	7	0	0.114809	0.285714	1.35798
000411	2021	0.118534	12	8	0	0.03235	0.0266243	0.4554	3.3322	1	-1.0067	2	0.712904	F51	330000	330100	64	000411	2021	F51	8	0.25	0.1085	0.5	2.18563
000411	2022	-0.173396	13	8	0	0.035136	0.0297153	0.539	3.3673	1	-1.31617	2	0.705025	F51	330000	330100	64	000411	2022	F51	8	0.25	0.0744273	0.5	2.16439
000411	2023	0.676759	11	11	0	0.042326	0.0305786	0.2768	3.4012	1	-0.267084	2	0.656249	F51	330000	330100	121	000411	2023	F51	11	0.181818	0.122501	0.454545	2.00734
000415	2009	-0.36938	11	7	1	-0.074044	0.189363	0.0182	2.77259	0	0.677815	2	0.745751	E48	650000	650100	49	000415	2009	E48	7	0.285714	0.20071	0.714286	2.1991
000415	2011	0.589563	7	9	0	0.019726	0.043113	0	2.89037	0	1.83196	0	0.541802	L71	650000	650100	81	000415	2011	L71	9	0	0.275866	0.777778	0.60455
000415	2012	1.58452	10	11	0	0.021026	0.0394496	0.0015	2.94444	0		0	0.680917	L71	650000	650100	121	000415	2012	L71	11	0	0.281674	0.727273	0.951931
000415	2013	0.552341	13	9	0	0.023349	0.0808699	0.0083	2.99573	0		0	0.853207	L71	650000	650100	81	000415	2013	L71	9	0	0.281674	0.666667	0.995027
000415	2014	0.398112	18	9	0	0.017404	0.0699153	0.0059	3.04452	0		0	0.81397	L71	650000	650100	81	000415	2014	L71	9	0	0.281674	0.666667	0.995027
000415	2016	0.870476	20	9	1	0.013115	0.0643699	0.0026	3.13549	0		1	0.825802	L71	650000	650100	81	000415	2016	L71	9	0.111111	0.190479	0.777778	0.757166
000415	2017	-0.0869372	11	9	1	0.010507	0.0699854	0.009	3.17805	0		1	0.882109	L71	650000	650100	81	000415	2017	L71	9	0.111111	0.176221	0.777778	0.723344
000415	2018	-0.173307	24	9	0	0.009322	0.0714959	0.0217	3.21888	0		1	0.807246	L71	650000	650100	81	000415	2018	L71	9	0.111111	0.200996	0.666667	0.723344
000415	2019	1.68189	9	9	0	0.012514	0.0748506	0.0217	3.2581	0		1	0.794467	L71	650000	650100	81	000415	2019	L71	9	0.111111	0.196913	0.666667	0.723344
000415	2020	1.44754	5	9	0	-0.034353	0.0577377	0.0217	3.29584	0		1	0.833928	L71	650000	650100	81	000415	2020	L71	9	0.111111	0.192992	0.666667	0.723344
000415	2021	1.48466	9	9	0	-0.004548	0.0648274	0.0217	3.3322	0		0	0.839347	L71	650000	650100	81	000415	2021	L71	9	0	0.189224	0.777778	0.627741
000415	2022	1.27817	9	9	0	-0.008991	0.0796995	0.018	3.3673	0		0	0.835867	L71	650000	650100	81	000415	2022	L71	9	0	0.201978	0.777778	0.809987
000415	2023	1.25955	11	9	0	0.006955	0.0978854	0.018	3.4012	0		0	0.825602	L71	650000	650100	81	000415	2023	L71	9	0	0.185592	0.666667	1.3061
000417	2009	-2.74079	7	9	0	0.078159	0.183904	0.0096	2.77259	1	-3.1656	2	0.645623	F52	340000	340100	81	000417	2009	F52	9	0.222222	0.137047	0.111111	0.866434
000417	2010	-2.22956	10	11	1	0.082068	0.189261	0.0096	2.83321	1	-2.73154	2	0.630959	F52	340000	340100	121	000417	2010	F52	11	0.181818	0.125473	0.181818	0.916533
000417	2011	-2.86234	9	11	1	0.094699	0.133726	0.0089	2.89037	1	-3.55113	2	0.565579	F52	340000	340100	121	000417	2011	F52	11	0.181818	0.122963	0.181818	0.916533
000417	2012	-2.21116	9	10	1	0.0689	0.0998631	0.0089	2.94444	1	-1.95667	2	0.539711	F52	340000	340100	100	000417	2012	F52	10	0.2	0.0886943	0.2	0.927208
000417	2013	-2.76463	8	11	0	0.063087	0.049935	0.0088	2.99573	1	-2.70381	1	0.540901	F52	340000	340100	121	000417	2013	F52	11	0.0909091	0.16475	0.0909091	1.45249
000417	2014	-2.30337	7	11	0	0.056121	0.0566303	0.0065	3.04452	1	-2.19064	2	0.532677	F52	340000	340100	121	000417	2014	F52	11	0.181818	0.166225	0.181818	1.40492
000417	2015	-1.40951	8	11	0	0.040088	0.0352456	0.0065	3.09104	1	-1.26169	2	0.530825	F52	340000	340100	121	000417	2015	F52	11	0.181818	0.166146	0.181818	1.79241
000417	2017	-1.16824	15	11	0	0.02931	0.0628075	0	3.17805	1	-1.29656	2	0.572341	F52	340000	340100	121	000417	2017	F52	11	0.181818	0.159025	0.181818	1.92264
000417	2021	-0.666291	10	9	0	0.019147	0.0750719	0	3.3322	1	-1.54613	3	0.609406	F52	340000	340100	81	000417	2021	F52	9	0.333333	0.101615	0.111111	1.81365
000417	2023	-0.63486	15	9	0	0.025607	0.0635259	0	3.4012	1	-1.5093	3	0.575139	F52	340000	340100	81	000417	2023	F52	9	0.333333	0.128542	0.111111	1.56372
000422	2009	-1.56136	13	10	0	0.03314	0.0568346	0.0078	2.83321	1	0.225769	1	0.727806	C26	420000	420500	100	000422	2009	C26	10	0.1	0.190667	0.3	1.28837
000422	2010	0.494797	12	11	0	0.054803	0.0244131	0.0639	2.89037	1	2.03366	1	0.724969	C26	420000	420500	121	000422	2010	C26	11	0.0909091	0.177565	0.272727	1.69432
000422	2011	-0.569529	11	11	0	0.047284	0.0738127	0.0639	2.94444	1	0.825097	1	0.736392	C26	420000	420500	121	000422	2011	C26	11	0.0909091	0.17372	0.272727	1.69432
000422	2012	-0.693348	13	11	0	0.049714	0.135828	0.0438	2.99573	1	-0.246053	1	0.734845	C26	420000	420500	121	000422	2012	C26	11	0.0909091	0.20351	0.0909091	1.65726
000422	2013	0.0253676	15	10	1	0.00567	0.0809431	0.0246	3.04452	1	0.755584	1	0.788887	C26	420000	420500	100	000422	2013	C26	10	0.1	0.212139	0.1	1.71775
000422	2014	-1.75207	16	11	1	0.002114	0.0978719	0.008	3.09104	1	-1.06226	1	0.79884	C26	420000	420500	121	000422	2014	C26	11	0.0909091	0.197657	0	1.51781
000422	2015	1.02588	15	11	1	0.001357	0.120981	0.008	3.13549	1	0.40158	1	0.798188	C26	420000	420500	121	000422	2015	C26	11	0.0909091	0.175311	0.0909091	1.8822
000422	2016	0.50592	9	11	1	-0.035406	0.0616925	0.008	3.17805	1	-0.439798	1	0.828894	C26	420000	420500	121	000422	2016	C26	11	0.0909091	0.172534	0.0909091	1.97383
000422	2017	2.72268	18	9	0	-0.158262	0.0373549	0.008	3.21888	1	1.46307	3	0.95199	C26	420000	420500	81	000422	2017	C26	9	0.333333	0.171601	0	1.93059
000422	2021	1.20972	14	8	0	0.099647	0.175337	0.006	3.3673	1	0.246261	3	0.809812	C26	420000	420500	64	000422	2021	C26	8	0.375	0.178951	0.25	2.03989
000422	2022	1.04608	18	15	0	0.138788	0.196332	0.0074	3.4012	1	-0.29025	2	0.653785	C26	420000	420500	225	000422	2022	C26	15	0.133333	0.185321	0.333333	1.97992
000422	2023	0.87861	13	14	0	0.037581	0.0758806	0.0062	3.43399	1	-0.367058	2	0.596116	C26	420000	420500	196	000422	2023	C26	14	0.142857	0.178971	0.357143	1.97835
000423	2009	-2.29081	7	9	0	0.130605	0.260756	0.0487	2.77259	1	-1.69105	0	0.210992	C27	370000	371500	81	000423	2009	C27	9	0	0.0687398	0.555556	1.15675
000423	2010	-2.33063	6	9	0	0.165138	0.176714	0.0486	2.83321	1	-2.05753	0	0.2169	C27	370000	371500	81	000423	2010	C27	9	0	0.059037	0.666667	0.912615
000423	2011	-2.86234	6	9	0	0.205913	0.16793	0.0484	2.89037	1	-2.60402	0	0.177752	C27	370000	371500	81	000423	2011	C27	9	0	0.0892837	0.888889	1.06665
000423	2012	-2.59036	7	9	0	0.197828	0.161115	0.0484	2.94444	1	-2.357	0	0.190484	C27	370000	371500	81	000423	2012	C27	9	0	0.0744687	0.777778	1.12636
000423	2013	-2.60809	6	9	0	0.203975	0.147012	0.0484	2.99573	1	-2.14971	0	0.149746	C27	370000	371500	81	000423	2013	C27	9	0	0.0729726	0.888889	1.15675
000423	2014	-2.0718	5	9	0	0.183953	0.0880848	0.0543	3.04452	1	-1.52154	0	0.192	C27	370000	371500	81	000423	2014	C27	9	0	0.0715355	0.888889	1.82523
000423	2015	-0.71816	4	9	0	0.190244	0.113557	0.0317	3.09104	1	-0.799546	0	0.177256	C27	370000	371500	81	000423	2015	C27	9	0	0.0838445	0.777778	1.98806
000423	2016	-1.5128	5	9	0	0.186454	0.0627739	0.0317	3.13549	1	-1.69901	0	0.157136	C27	370000	371500	81	000423	2016	C27	9	0	0.0838089	0.777778	1.89217
000423	2017	-0.485324	4	9	0	0.165158	0.141999	0.0317	3.17805	1	-1.06943	0	0.202369	C27	370000	371500	81	000423	2017	C27	9	0	0.0822176	0.777778	1.98227
000423	2018	-1.36031	6	9	0	0.150441	0.0727507	0.0317	3.21888	1	-1.79681	0	0.183198	C27	370000	371500	81	000423	2018	C27	9	0	0.101438	0.777778	1.98227
000423	2019	-0.270102	7	9	0	-0.038218	-0.0961065	0.0317	3.2581	1	-0.579795	1	0.139923	C27	370000	371500	81	000423	2019	C27	9	0.111111	0.118122	0.777778	1.4039
000423	2020	0.191239	8	9	0	0.003741	0.0731354	0.0062	3.29584	1	-0.483202	1	0.107124	C27	370000	371500	81	000423	2020	C27	9	0.111111	0.118214	0.666667	1.56372
000423	2021	0.695925	8	8	0	0.037746	0.240875	0.0001	3.3322	1	-0.412861	1	0.140407	C27	370000	371500	64	000423	2021	C27	8	0.125	0.139394	0.375	1.47124
000423	2022	1.55637	9	8	0	0.061689	0.169805	0.0001	3.3673	1	0.428181	2	0.18055	C27	370000	371500	64	000423	2022	C27	8	0.25	0.171411	0.375	1.55789
000423	2023	-0.0510502	9	9	0	0.086564	0.146805	0.0001	3.4012	1	-1.09899	1	0.192822	C27	370000	371500	81	000423	2023	C27	9	0.111111	0.152237	0.555556	1.53822
000425	2009	-2.31809	12	8	1	0.113605	0.210994	0.0077	2.77259	1	-2.25572	0	0.707521	C35	320000	320300	64	000425	2009	C35	8	0	0.198919	0.125	0.744581
000425	2010	-1.80712	14	9	1	0.117672	0.0191822	0.0025	2.83321	1	-1.56976	0	0.513903	C35	320000	320300	81	000425	2010	C35	9	0	0.189299	0.222222	0.927208
000425	2011	-1.73256	16	9	1	0.097328	-0.0584716	0.0025	2.89037	1	-1.25081	0	0.563431	C35	320000	320300	81	000425	2011	C35	9	0	0.181903	0.333333	0.805807
000425	2012	-1.55013	14	9	1	0.054361	-0.0765758	0.0025	2.94444	1	-0.665095	0	0.613681	C35	320000	320300	81	000425	2012	C35	9	0	0.178583	0.333333	0.805807
000425	2013	-0.453569	14	9	1	0.03153	-0.00780216	0.0025	2.99573	1	0.434796	0	0.598504	C35	320000	320300	81	000425	2013	C35	9	0	0.11748	0.333333	0.822265
000425	2014	-0.14697	13	9	1	0.00833	0.0151005	0.0023	3.04452	1	0.759326	1	0.581602	C35	320000	320300	81	000425	2014	C35	9	0.111111	0.109101	0.333333	1.119
000425	2015	-0.194882	17	9	1	-0.001468	0.00252276	0.0021	3.09104	1	-0.430466	1	0.517557	C35	320000	320300	81	000425	2015	C35	9	0.111111	0.107149	0.333333	1.04415
000425	2016	0.0147374	14	8	1	0.004925	0.0510571	0.0022	3.13549	1	-0.125201	1	0.534267	C35	320000	320300	64	000425	2016	C35	8	0.125	0.105991	0.375	0.723344
000425	2017	0.181317	15	8	0	0.02067	0.0633596	0.0022	3.17805	1	0.624045	1	0.516661	C35	320000	320300	64	000425	2017	C35	8	0.125	0.144892	0	1.59681
000425	2018	0.181943	13	8	0	0.033562	0.0540199	0.0019	3.21888	1	0.244883	1	0.504644	C35	320000	320300	64	000425	2018	C35	8	0.125	0.142126	0	1.59681
000425	2019	0.0507547	12	9	0	0.047164	0.0664444	0.0055	3.2581	1	0.0706313	1	0.564685	C35	320000	320300	81	000425	2019	C35	9	0.111111	0.130767	0.111111	1.65712
000425	2020	0.193598	8	9	0	0.040804	0.0303843	0.0055	3.29584	1	0.128054	1	0.627759	C35	320000	320300	81	000425	2020	C35	9	0.111111	0.128375	0.111111	1.65712
000425	2021	-0.276976	14	9	0	0.051325	0.0733683	0.0019	3.3322	1	-1.71112	1	0.662188	C35	320000	320300	81	000425	2021	C35	9	0.111111	0.127025	0.111111	1.55789
000425	2022	0.461382	19	9	0	0.024529	0.00904074	0.0002	3.3673	1	-0.631325	2	0.687841	C35	320000	320300	81	000425	2022	C35	9	0.222222	0.0765404	0	2.1421
000425	2023	1.338	13	9	0	0.032323	0.0220434	0.0628	3.4012	1	0.196985	2	0.64513	C35	320000	320300	81	000425	2023	C35	9	0.222222	0.0751142	0	2.1421
000429	2021	0.416961	10	15	0	0.128566	0.194416	0.0065	3.3322	1	0.0984747	3	0.400237	G54	440000	440100	225	000429	2021	G54	15	0.2	0.0985451	0.6	1.79754
000429	2022	0.924184	15	15	0	0.088546	0.135787	0.0065	3.3673	1	0.599763	3	0.439049	G54	440000	440100	225	000429	2022	G54	15	0.2	0.11285	0.6	2.09822
000429	2023	0.485315	10	15	0	0.10587	0.179315	0.0065	3.4012	1	-0.0798302	3	0.419307	G54	440000	440100	225	000429	2023	G54	15	0.2	0.126192	0.6	2.13332
000498	2013	1.12775	10	8	0	0.02779	0.0781726	0	2.99573	1	1.26148	1	0.755201	E48	370000	370100	64	000498	2013	E48	8	0.125	0.0996113	0.375	0.744581
000498	2014	0.261611	6	7	0	0.031108	0.0314047	0	3.04452	1	0.120239	1	0.735114	E48	370000	370100	49	000498	2014	E48	7	0.142857	0.10366	0.285714	0.773244
000498	2015	0.573537	11	8	0	0.036262	0.0799381	0	3.09104	1	-0.1224	2	0.708156	E48	370000	370100	64	000498	2015	E48	8	0.25	0.0844992	0.375	1.0822
000498	2016	0.892058	19	9	0	0.028649	0.0541276	0	3.13549	1	-0.0763981	2	0.769289	E48	370000	370100	81	000498	2016	E48	9	0.222222	0.0938051	0.444444	1.07545
000498	2017	-0.138264	14	9	0	0.032784	0.0131866	0	3.17805	1	-0.878449	2	0.769372	E48	370000	370100	81	000498	2017	E48	9	0.222222	0.0919737	0.444444	1.07545
000498	2018	-0.558831	10	7	0	0.028341	0.0347447	0	3.21888	1	-1.11072	2	0.733793	E48	370000	370100	49	000498	2018	E48	7	0.285714	0.0746014	0.428571	1.37101
000498	2019	-0.244268	16	8	0	0.025555	0.00149181	0	3.2581	1	-0.746742	2	0.742626	E48	370000	370100	64	000498	2019	E48	8	0.25	0.192275	0.5	1.41436
000498	2020	-0.109085	21	8	0	0.026788	0.0176919	0.0002	3.29584	1	-0.70673	1	0.765899	E48	370000	370100	64	000498	2020	E48	8	0.125	0.133223	0.75	1.68715
000498	2021	1.69813	19	11	0	0.032991	-0.0282596	0.0002	3.3322	1	1.19839	1	0.759996	E48	370000	370100	121	000498	2021	E48	11	0.0909091	0.129296	0.454545	1.65194
000498	2022	1.60678	15	10	0	0.030791	0.00147475	0.0001	3.3673	1	0.801468	1	0.777271	E48	370000	370100	100	000498	2022	E48	10	0.1	0.110377	0.5	1.69632
000498	2023	0.723563	12	9	0	0.022016	-0.0283552	0.0001	3.4012	1	-0.455632	1	0.765849	E48	370000	370100	81	000498	2023	E48	9	0.111111	0.114461	0.555556	1.77656
000501	2009	-1.69455	5	11	0	0.054304	0.160068	0.0049	2.83321	1	-0.739102	2	0.734018	F52	420000	420100	121	000501	2009	F52	11	0.181818	0.159951	0.272727	1.45837
000501	2010	-1.31536	7	11	0	0.050675	0.217679	0.0048	2.89037	1	-0.59033	2	0.751975	F52	420000	420100	121	000501	2010	F52	11	0.181818	0.154154	0.272727	1.52686
000501	2011	-2.04403	7	11	0	0.045939	0.190094	0.0048	2.94444	1	-1.40256	2	0.769568	F52	420000	420100	121	000501	2011	F52	11	0.181818	0.150937	0.272727	1.52686
000501	2012	-1.91944	6	10	0	0.04716	0.196137	0.0048	2.99573	1	-0.45779	2	0.760921	F52	420000	420100	100	000501	2012	F52	10	0.2	0.1548	0.2	1.59167
000501	2013	-2.07398	5	11	0	0.04798	0.146043	0.004	3.04452	1	-1.83879	1	0.752536	F52	420000	420100	121	000501	2013	F52	11	0.0909091	0.146207	0.454545	1.41433
000501	2015	-1.13349	6	11	0	0.045105	0.0480719	0.5142	3.13549	1	-1.24617	3	0.767476	F52	420000	420100	121	000501	2015	F52	11	0.272727	0.145524	0.363636	1.55069
000501	2016	-0.940376	4	10	0	0.055819	0.0835836	0.4596	3.17805	1	-1.92477	3	0.659722	F52	420000	420100	100	000501	2016	F52	10	0.3	0.150533	0.3	1.82489
000501	2017	-0.377213	7	11	0	0.068887	0.0143452	0.2153	3.21888	1	-0.710362	4	0.601671	F52	420000	420100	121	000501	2017	F52	11	0.363636	0.114804	0.363636	1.88766
000501	2018	-0.430801	4	10	0	0.045876	0.109487	0.2018	3.2581	1	-0.602661	4	0.639567	F52	420000	420100	100	000501	2018	F52	10	0.4	0.121231	0.4	1.91651
000501	2019	1.41577	6	11	0	0.051918	0.0600944	0.2052	3.29584	1	0.952767	4	0.596956	F52	420000	420100	121	000501	2019	F52	11	0.363636	0.112746	0.363636	1.88766
000501	2020	0.24313	8	11	0	0.024008	0.0539363	0.1606	3.3322	1	-0.178124	4	0.565163	F52	420000	420100	121	000501	2020	F52	11	0.363636	0.151074	0.181818	2.06572
000501	2021	-0.662097	8	11	0	0.026693	0.0772074	0.1606	3.3673	1	-1.45794	4	0.621204	F52	420000	420100	121	000501	2021	F52	11	0.363636	0.149023	0.272727	2.10065
000501	2022	-0.0817294	5	11	0	0.009911	0.020281	0.1606	3.4012	1	-0.5603	3	0.648298	F52	420000	420100	121	000501	2022	F52	11	0.272727	0.143715	0.272727	2.05813
000501	2023	-0.431901	8	11	0	0.006572	0.0756098	0.1555	3.43399	1	-1.21354	4	0.653052	F52	420000	420100	121	000501	2023	F52	11	0.363636	0.172516	0.272727	1.8719
000503	2009	-1.22573	3	7	0	0.003877	0.0255909	0	2.89037	0	-0.191933	0	0.192789	S90	460000	460100	49	000503	2009	S90	7	0	0.236404	0.714286	0.529706
000503	2010	-0.789721	7	7	0	0.006962	-0.00672254	0	2.94444	0	0.214982	0	0.166907	S90	460000	460100	49	000503	2010	S90	7	0	0.205595	0.571429	0.712778
000503	2011	-0.984829	5	7	0	0.013389	0.0509817	0	2.99573	0	0.0484166	0	0.111885	S90	460000	460100	49	000503	2011	S90	7	0	0.202051	0.571429	0.712778
000503	2012	1.08969	6	7	0	0.015151	0.0445524	0	3.04452	0	1.80045	0	0.128211	I63	460000	460100	49	000503	2012	I63	7	0	0.198626	0.571429	0.712778
000503	2013	0.414957	4	7	0	0.008636	0.111752	0	3.09104	0	2.38733	0	0.109044	I64	460000	460100	49	000503	2013	I64	7	0	0.141693	0.714286	1.00424
000503	2014	-0.133026	7	7	0	0.013476	-0.0172886	0	3.13549	0	-0.142442	0	0.074383	I64	460000	460100	49	000503	2014	I64	7	0	0.139097	0.714286	0.960895
000503	2015	-1.03044	10	7	0	0.006508	0.00905026	0	3.17805	0	-1.50084	0	0.068741	I64	460000	460100	49	000503	2015	I64	7	0	0.165689	0.714286	0.858384
000503	2016	-1.29125	7	7	0	0.00878	0.0153742	0.0461	3.21888	0	-2.06819	0	0.053002	I64	460000	460100	49	000503	2016	I64	7	0	0.162684	0.714286	0.726255
000503	2017	-1.3087	13	7	0	-0.000207	-0.131297	0	3.2581	1	-0.59082	0	0.038413	I64	460000	460100	49	000503	2017	I64	7	0	0.159786	0.714286	0.726255
000503	2018	0.00529735	9	9	0	-0.14739	-0.0181053	0	3.29584	1	0.110536	2	0.048998	I64	460000	460100	81	000503	2018	I64	9	0.222222	0.170204	0.666667	1.14005
000503	2019	0.199151	9	9	0	0.01187	0.0506003	0	3.3322	1	-0.338334	2	0.059551	I64	460000	460100	81	000503	2019	I64	9	0.222222	0.179109	0.444444	1.29341
000503	2020	0.437063	6	9	0	-0.169133	-0.0717189	0	3.3673	1	-0.20433	2	0.256475	I64	460000	460100	81	000503	2020	I64	9	0.222222	0.175813	0.444444	1.53755
000503	2021	-0.408512	9	9	0	-0.148554	-0.0879145	0.1689	3.4012	1	-0.984954	2	0.339746	I64	460000	460100	81	000503	2021	I64	9	0.222222	0.172635	0.444444	1.56372
000503	2022	0.377818	11	9	0	-0.076459	-0.131297	0.169	3.43399	1	0.155401	2	0.354584	I64	370000	370200	81	000503	2022	I64	9	0.222222	0.104685	0.111111	1.37003
000507	2018	0.163764	25	8	0	0.028223	0.0553634	0.0028	3.3673	1	-0.501474	2	0.522906	G55	440000	440400	64	000507	2018	G55	8	0.25	0.145761	0.625	1.58978
000507	2019	0.0303734	18	8	0	0.026706	0.033013	0.0024	3.4012	1	-0.879165	2	0.38872	G55	440000	440400	64	000507	2019	G55	8	0.25	0.143043	0.625	1.58978
000507	2020	2.72268	26	8	0	0.021318	0.0228679	0.0024	3.43399	1	1.77819	2	0.56503	G55	440000	440400	64	000507	2020	G55	8	0.25	0.140424	0.625	1.93635
000507	2021	0.765734	21	9	0	0.029647	0.0391539	0.0024	3.46574	1	-0.298397	3	0.583037	G55	440000	440400	81	000507	2021	G55	9	0.333333	0.136575	0.555556	1.34213
000507	2023	0.26784	13	8	1	0.022516	0.0575467	0.0024	3.52636	1	-0.278205	2	0.539778	G55	440000	440400	64	000507	2023	G55	8	0.25	0.18232	0.5	1.48911
000513	2009	-1.40932	13	9	1	0.164447	0.158392	0.0001	2.83321	0	-1.51504	1	0.287711	C27	440000	440400	81	000513	2009	C27	9	0.111111	0.103552	0.777778	1.35108
000513	2010	-1.53076	8	9	1	0.123564	0.172938	0	2.89037	0	-1.75821	1	0.279313	C27	440000	440400	81	000513	2010	C27	9	0.111111	0.100999	0.777778	1.35108
000513	2011	-0.715183	9	9	1	0.084251	0.15386	0	2.94444	0	-0.0907031	1	0.345714	C27	440000	440400	81	000513	2011	C27	9	0.111111	0.0985685	0.777778	1.35108
000513	2012	-0.852628	7	9	1	0.084353	0.10543	0	2.99573	0	-0.119404	1	0.435524	C27	440000	440400	81	000513	2012	C27	9	0.111111	0.0962523	0.777778	1.35108
000513	2013	-0.439125	14	11	0	0.079803	0.0670098	0	3.04452	0	1.0457	1	0.451033	C27	440000	440400	121	000513	2013	C27	11	0.0909091	0.138535	0.636364	1.45304
000513	2015	0.812147	14	11	0	0.081654	0.11486	0.2691	3.13549	0	0.769083	0	0.404534	C27	440000	440400	121	000513	2015	C27	11	0	0.115198	0.727273	1.92877
000513	2016	0.729005	14	11	0	0.07882	0.121491	0.2658	3.17805	0	0.630278	0	0.325153	C27	440000	440400	121	000513	2016	C27	11	0	0.112906	0.727273	1.97317
000513	2017	0.873234	13	10	0	0.220151	0.0827706	0.2659	3.21888	0	0.986226	0	0.293382	C27	440000	440400	100	000513	2017	C27	10	0	0.109497	0.7	2.01052
000513	2018	2.72268	16	10	0	0.067769	0.0726958	0.2304	3.2581	0	2.65123	0	0.326166	C27	440000	440400	100	000513	2018	C27	10	0	0.107435	0.7	2.04982
000513	2019	2.14233	12	10	0	0.081305	0.0983043	0.2573	3.29584	0	2.25291	0	0.317149	C27	440000	440400	100	000513	2019	C27	10	0	0.106521	0.7	2.04982
000513	2020	1.34146	15	11	0	0.103509	0.104938	0.332	3.3322	0	1.08975	0	0.337565	C27	440000	440400	121	000513	2020	C27	11	0	0.0995967	0.636364	1.90822
000513	2021	1.22757	18	11	0	0.087257	0.085032	0.3632	3.3673	0	-0.179043	1	0.360313	C27	440000	440400	121	000513	2021	C27	11	0.0909091	0.105922	0.545455	1.92807
000513	2022	1.40635	15	11	0	0.078647	0.11151	0.3641	3.4012	0	-0.0195644	1	0.399302	C27	440000	440400	121	000513	2022	C27	11	0.0909091	0.104037	0.545455	1.91855
000516	2009	0.970995	11	9	0	0.032674	0.115671	0	3.13549	0	3.82577	5	0.611367	F52	610000	610100	81	000516	2009	F52	9	0.555556	0.119038	0.888889	0.773244
000516	2010	0.162689	8	9	0	0.056245	0.105635	0	3.17805	0	2.71895	5	0.605198	F52	610000	610100	81	000516	2010	F52	9	0.555556	0.112402	0.888889	0.816765
000516	2011	-0.506255	8	9	0	0.040461	0.148882	0	3.21888	0	1.91552	5	0.644467	F52	610000	610100	81	000516	2011	F52	9	0.555556	0.109828	0.888889	0.816765
000516	2012	0.0816578	9	11	0	0.030509	0.133511	1.644	3.2581	0	1.89152	6	0.671566	F52	610000	610100	121	000516	2012	F52	11	0.545455	0.241283	0.818182	1.09979
000516	2013	0.811434	4	11	0	0.033648	0.0907799	1.644	3.29584	0	2.40472	6	0.644833	F52	610000	610100	121	000516	2013	F52	11	0.545455	0.236169	0.818182	1.09979
000516	2014	0.628271	9	11	0	0.099697	0.0870625	1.644	3.3322	0	2.07895	6	0.545332	F52	610000	610100	121	000516	2014	F52	11	0.545455	0.231267	0.818182	1.09979
000516	2015	0.376501	5	11	0	0.045356	0.0516106	2.3355	3.3673	0	0.712107	4	0.373586	F52	610000	610100	121	000516	2015	F52	11	0.363636	0.226565	0.636364	1.00497
000516	2016	-0.0203982	8	11	0	0.036235	0.079072	2.418	3.4012	0	-0.402739	4	0.370194	F52	610000	610100	121	000516	2016	F52	11	0.363636	0.22205	0.636364	1.32685
000516	2017	-0.256753	6	11	0	0.033738	0.0662419	2.5573	3.43399	0	-0.4783	4	0.377534	F52	610000	610100	121	000516	2017	F52	11	0.363636	0.217712	0.636364	1.32685
000516	2018	0.399026	10	9	0	0.220151	-0.105677	2.8111	3.46574	0	-0.713261	3	0.209426	Q83	610000	610100	81	000516	2018	Q83	9	0.333333	0.188945	0.666667	1.43773
000516	2019	0.647889	5	9	0	-0.041127	-0.00342176	2.811	3.49651	0	-1.12897	3	0.501937	Q83	610000	610100	81	000516	2019	Q83	9	0.333333	0.185199	0.666667	1.43773
000516	2020	1.07999	7	9	0	0.002873	0.00340879	2.8156	3.52636	0	-1.61988	3	0.584864	Q83	610000	610100	81	000516	2020	Q83	9	0.333333	0.181599	0.666667	1.43773
000516	2021	0.323494	8	9	0	-0.063448	0.034259	2.4932	3.52636	0	-1.20747	4	0.599747	Q83	610000	610100	81	000516	2021	Q83	9	0.444444	0.234924	0.777778	1.8347
000516	2022	1.25616	6	9	0	-0.090118	0.0347807	2.4956	3.52636	0	-0.518298	4	0.679528	Q83	610000	610100	81	000516	2022	Q83	9	0.444444	0.230865	0.777778	1.8347
000516	2023	0.595418	3	9	0	-0.041687	0.0960446	1.954	3.52636	0	-0.735486	4	0.662923	Q83	610000	610100	81	000516	2023	Q83	9	0.444444	0.226945	0.777778	1.8347
000517	2010	-1.54693	17	9	0	0.034338	-0.131297	0	3.04452	0	-0.565075	0	0.734616	K70	330000	330200	81	000517	2010	K70	9	0	0.16642	0.444444	1.17201
000517	2011	-1.72781	12	9	1	0.039198	-0.0513807	0.033	3.09104	0	-0.357815	0	0.776253	K70	330000	330200	81	000517	2011	K70	9	0	0.162794	0.444444	1.41649
000517	2012	-1.12572	14	9	1	0.039545	0.264018	0.033	3.13549	0	0.677381	0	0.73887	K70	330000	330200	81	000517	2012	K70	9	0	0.15956	0.444444	1.41649
000517	2013	-0.538384	13	9	1	0.055123	0.1685	0.0283	3.17805	0	1.64424	0	0.604261	K70	330000	330200	81	000517	2013	K70	9	0	0.156452	0.444444	1.41649
000517	2014	-2.74584	15	9	0	0.051517	-0.106587	0.0236	3.21888	0	-1.52147	2	0.387116	K70	330000	330200	81	000517	2014	K70	9	0.222222	0.189433	0.444444	1.15675
000517	2015	-2.22184	10	9	0	0.013015	0.0832303	6.1469	3.2581	0	-1.88147	2	0.543365	K70	330000	330200	81	000517	2015	K70	9	0.222222	0.189507	0.444444	1.15675
000517	2016	-1.06117	14	9	0	0.013409	0.016345	6.1413	3.29584	0	-0.0457992	2	0.668969	K70	330000	330200	81	000517	2016	K70	9	0.222222	0.179987	0.444444	1.24685
000517	2017	-1.45143	19	8	0	0.041041	-0.0198387	6.1359	3.3322	0	-0.632171	2	0.678841	K70	330000	330200	64	000517	2017	K70	8	0.25	0.173671	0.5	1.2432
000517	2018	-0.798903	19	8	0	0.022543	-0.111687	6.1359	3.3673	0	0.0131569	2	0.803889	K70	330000	330200	64	000517	2018	K70	8	0.25	0.170063	0.5	1.2432
000517	2019	-0.860783	12	8	0	0.043884	0.0116911	29.6871	3.4012	0	0.00768562	2	0.831331	K70	330000	330200	64	000517	2019	K70	8	0.25	0.166601	0.5	1.2432
000517	2020	-0.704866	15	9	0	0.026233	-0.131297	28.6977	3.43399	0	0.06504	1	0.844589	K70	330000	330200	81	000517	2020	K70	9	0.111111	0.184526	0.666667	1.26211
000517	2021	0.365327	8	9	0	0.013899	-0.00483793	28.6977	3.46574	0	0.0916898	1	0.822551	K70	330000	330200	81	000517	2021	K70	9	0.111111	0.180673	0.666667	1.26211
000517	2022	0.961466	6	9	0	0.011198	0.142861	28.9069	3.49651	0	0.775681	1	0.852899	K70	330000	330200	81	000517	2022	K70	9	0.111111	0.184841	0.666667	1.10808
000517	2023	0.233673	6	6	0	0.007174	0.0502584	28.9069	3.52636	0	-0.149318	0	0.800083	K70	330000	330200	36	000517	2023	K70	6	0	0.189596	0.666667	0.816765
000519	2017	1.08954	12	8	0	0.012361	0.0551965	0	3.3673	1	1.68934	0	0.226262	C35	430000	430300	64	000519	2017	C35	8	0	0.0738369	0.75	1.79658
000519	2018	1.77045	14	9	0	0.033357	0.143806	0.0008	3.4012	1	1.27515	1	0.245685	C35	430000	430300	81	000519	2018	C35	9	0.111111	0.117638	0.555556	1.29341
000519	2019	1.69281	6	9	0	0.023178	0.0828303	0.0008	3.43399	1	1.1198	1	0.256386	C35	430000	430300	81	000519	2019	C35	9	0.111111	0.0844808	0.555556	1.32538
000519	2020	0.825913	7	8	0	0.022567	0.148218	0.0008	3.46574	1	0.210532	1	0.29993	C35	430000	430300	64	000519	2020	C35	8	0.125	0.0887481	0.625	1.37232
000519	2021	1.00757	11	9	0	0.034591	0.112138	0	3.49651	1	0.223978	1	0.357772	C35	430000	430300	81	000519	2021	C35	9	0.111111	0.164503	0.333333	1.46482
000519	2022	1.30809	12	9	0	0.054593	0.0254867	0	3.52636	1	0.615663	1	0.350022	C35	430000	430300	81	000519	2022	C35	9	0.111111	0.162034	0.333333	1.51716
000519	2023	0.679974	9	9	0	0.053038	0.0150319	0	3.52636	1	-0.494907	1	0.325816	C35	430000	430300	81	000519	2023	C35	9	0.111111	0.15656	0.333333	1.51716
000523	2022	2.72268	6	6	0	-0.030586	-0.131297	0.0105	3.52636	1	2.07629	0	0.585034	C26	440000	440100	36	000523	2022	C26	6	0	0.0670124	0.333333	2.05053
000523	2023	1.97975	13	7	0	0.030882	0.156617	0	3.52636	1	0.752591	1	0.515227	C26	440000	440100	49	000523	2023	C26	7	0.142857	0.111144	0.142857	1.68196
000524	2021	0.775365	12	8	0	-0.046091	-0.031532	0.0137	3.3673	1	0.863474	2	0.283611	L72	440000	440100	64	000524	2021	L72	8	0.25	0.137374	0.375	1.43773
000524	2022	0.81588	10	8	0	-0.063859	-0.0163034	0.0253	3.4012	1	0.622159	2	0.310567	L72	440000	440100	64	000524	2022	L72	8	0.25	0.134859	0.375	1.43773
000524	2023	0.751474	11	7	0	0.02443	0.122101	0.0117	3.43399	1	0.454336	4	0.362751	L72	440000	440100	49	000524	2023	L72	7	0.571429	0.0516627	0.571429	1.57425
000528	2009	-0.903314	7	9	0	0.090688	0.160831	0.0034	2.77259	1	0.307091	2	0.570544	C35	450000	450200	81	000528	2009	C35	9	0.222222	0.112236	0.111111	0.983274
000528	2010	-1.61896	7	9	0	0.083293	0.0369208	0.0023	2.83321	1	-0.946743	2	0.544765	C35	450000	450200	81	000528	2010	C35	9	0.222222	0.128305	0.111111	0.983274
000528	2011	-0.859287	11	9	0	0.058284	-0.0887755	0.002	2.89037	1	0.713165	2	0.589365	C35	450000	450200	81	000528	2011	C35	9	0.222222	0.125904	0.111111	0.983274
000528	2012	-1.40056	12	9	0	0.012345	0.0255697	0.002	2.94444	1	0.0659162	1	0.586932	C35	450000	450200	81	000528	2012	C35	9	0.111111	0.118583	0.111111	0.983274
000528	2013	-1.4927	9	9	0	0.014959	0.0488481	0.0001	2.99573	1	-0.385703	0	0.577607	C35	450000	450200	81	000528	2013	C35	9	0	0.177974	0	1.19709
000528	2014	-1.64102	6	9	0	0.009286	0.0266535	0.0183	3.04452	1	-0.592615	0	0.561288	C35	450000	450200	81	000528	2014	C35	9	0	0.174637	0	1.23424
000528	2015	-0.294063	5	11	0	0.001019	0.00713261	0.0183	3.09104	1	1.08318	0	0.563075	C35	450000	450200	121	000528	2015	C35	11	0	0.183134	0.181818	1.27453
000528	2016	-0.21145	6	11	0	0.002311	0.0669539	0.0184	3.13549	1	0.819869	0	0.570183	C35	450000	450200	121	000528	2016	C35	11	0	0.183444	0.181818	1.36267
000528	2017	-0.540588	8	11	0	0.014879	0.0439838	0.0184	3.17805	1	0.204604	0	0.579048	C35	450000	450200	121	000528	2017	C35	11	0	0.189133	0.0909091	1.20575
000528	2018	-1.59845	8	11	0	0.032083	0.0241831	0.0166	3.21888	1	-1.03626	0	0.614775	C35	450000	450200	121	000528	2018	C35	11	0	0.185836	0.0909091	1.20575
000528	2019	-1.49762	8	11	0	0.03596	0.0622062	0.1053	3.2581	1	-0.834108	0	0.637307	C35	450000	450200	121	000528	2019	C35	11	0	0.182539	0.0909091	1.19629
000528	2020	-1.42535	6	11	0	0.039561	0.0590355	0.1053	3.29584	1	-0.805295	0	0.649732	C35	450000	450200	121	000528	2020	C35	11	0	0.179357	0.0909091	1.19629
000528	2021	0.578725	12	11	1	0.025171	0.0209355	0.0846	3.3322	1	-0.362898	2	0.600767	C35	450000	450200	121	000528	2021	C35	11	0.181818	0.0888013	0.0909091	1.48666
000528	2022	1.47575	6	11	1	0.015307	0.0226885	0.0612	3.3673	1	0.763131	2	0.593573	C35	450000	450200	121	000528	2022	C35	11	0.181818	0.0872078	0.0909091	1.48666
000528	2023	1.00624	10	11	1	0.020216	0.0349727	0.0461	3.4012	1	-0.203569	2	0.613625	C35	450000	450200	121	000528	2023	C35	11	0.181818	0.0856705	0.0909091	1.48666
000530	2009	-1.36398	8	9	1	0.032412	0.0731996	0.0354	2.77259	1	-1.32458	2	0.343341	C34	210000	210200	81	000530	2009	C34	9	0.222222	0.156098	0.888889	1.68715
000530	2010	-1.66217	4	9	1	0.037629	0.0590291	0.0354	2.83321	1	-2.28395	2	0.375602	C34	210000	210200	81	000530	2010	C34	9	0.222222	0.153355	0.888889	1.68715
000530	2011	-1.84733	4	9	1	0.030606	0.0551349	0.0354	2.89037	1	-2.48144	2	0.395404	C34	210000	210200	81	000530	2011	C34	9	0.222222	0.150705	0.888889	1.68715
000530	2012	-1.72942	7	9	1	0.042913	-0.0227636	0.0354	2.94444	1	-1.933	2	0.349769	C34	210000	210200	81	000530	2012	C34	9	0.222222	0.148146	0.888889	1.49418
000530	2013	-1.65124	8	9	0	0.05357	0.00257144	0.0029	2.99573	1	-1.65861	2	0.322938	C34	210000	210200	81	000530	2013	C34	9	0.222222	0.16288	0.777778	1.2432
000530	2014	-1.64726	6	9	0	0.037499	0.00933085	0.004	3.04452	1	-1.71418	2	0.324261	C34	210000	210200	81	000530	2014	C34	9	0.222222	0.154571	0.888889	1.44744
000530	2015	-1.33756	8	9	0	0.032141	-0.0123866	1.0243	3.09104	1	-1.57503	3	0.335244	C34	210000	210200	81	000530	2015	C34	9	0.333333	0.119374	1	1.87245
000530	2016	-0.606714	12	9	0	0.036506	-0.00154636	0.982	3.13549	1	-1.01935	3	0.334328	C34	210000	210200	81	000530	2016	C34	9	0.333333	0.119086	1	1.78235
000530	2017	-1.63636	7	9	0	0.0364	-0.0368754	0.8118	3.17805	1	-2.07281	3	0.378105	C34	210000	210200	81	000530	2017	C34	9	0.333333	0.118508	1	1.86666
000530	2018	-0.599103	8	9	0	0.020117	-0.0214892	0.6264	3.21888	0	-0.733239	3	0.378905	C34	210000	210200	81	000530	2018	C34	9	0.333333	0.0824654	1	1.71263
000530	2019	-0.153141	7	9	0	0.015587	0.00229754	0.4837	3.2581	1	-0.452621	3	0.374875	C34	210000	210200	81	000530	2019	C34	9	0.333333	0.0826249	1	1.53242
000530	2021	0.051343	8	10	0	-0.047979	0.000264702	0.4433	3.3322	1	-1.03481	4	0.468318	C34	210000	210200	100	000530	2021	C34	10	0.4	0.0870588	0.9	1.47028
000530	2022	0.554647	12	9	0	0.002616	-0.00739908	0.2642	3.3673	1	-0.476846	2	0.597436	C34	210000	210200	81	000530	2022	C34	9	0.222222	0.0902481	0.777778	1.61306
000530	2023	0.0639797	6	9	0	0.006637	-0.00299413	0.2642	3.4012	1	-1.14762	2	0.619735	C34	210000	210200	81	000530	2023	C34	9	0.222222	0.0886072	0.777778	1.61306
000536	2009	-1.83787	14	6	0	0.083443	-0.131297	0.0006	3.3322	1	-1.69852	0	0.404139	C38	350000	350100	36	000536	2009	C38	6	0	0.19777	0.5	0.816765
000536	2010	-1.80621	10	8	0	0.099171	0.161	0.0001	3.3673	0	-1.46144	1	0.327206	C38	350000	350100	64	000536	2010	C38	8	0.125	0.188702	0.375	1.68005
000536	2011	-1.66385	13	9	0	0.10129	0.177384	0.0001	3.4012	0	-1.40004	1	0.269682	C39	350000	350100	81	000536	2011	C39	9	0.111111	0.181354	0.444444	1.58109
000536	2012	-0.458141	14	9	0	0.062451	0.0859297	0.0001	3.43399	0	0.437312	1	0.437781	C39	350000	350100	81	000536	2012	C39	9	0.111111	0.177947	0.444444	1.58109
000536	2013	-0.627368	10	9	0	0.054297	0.00587498	0	3.46574	0	0.0902164	1	0.619171	C39	350000	350100	81	000536	2013	C39	9	0.111111	0.166887	0.444444	1.91533
000536	2014	-1.1453	12	7	1	0.035842	0.139611	0	3.49651	0	-0.9357	2	0.617403	C39	350000	350100	49	000536	2014	C39	7	0.285714	0.166373	0.571429	1.59162
000536	2015	-0.388444	20	9	0	0.022357	0.221599	0.0006	3.52636	0	-0.930332	2	0.663016	C39	350000	350100	81	000536	2015	C39	9	0.222222	0.143218	0.555556	2.24767
000536	2016	-1.4038	20	9	0	0.020098	-0.0091688	0.0003	3.52636	0	-2.14433	2	0.309024	C39	350000	350100	81	000536	2016	C39	9	0.222222	0.134871	0.555556	1.95487
000536	2017	0.589434	15	10	0	0.009443	0.0209124	0	3.52636	0	0.300785	3	0.389247	C39	350000	350100	100	000536	2017	C39	10	0.3	0.153202	0.4	1.86087
000536	2019	2.72268	24	10	0	-0.169133	-0.0360757	0	3.52636	0	1.74672	3	0.661928	C39	350000	350100	100	000536	2019	C39	10	0.3	0.115643	0.2	1.46868
000536	2021	0.849255	13	10	0	-0.017807	0.0539878	0	3.52636	1	1.25394	2	0.533911	C39	350000	350100	100	000536	2021	C39	10	0.2	0.0627961	0.1	1.69337
000536	2022	-0.167097	10	9	0	-0.132108	0.165352	0	3.52636	1	-0.597832	2	0.561668	C39	350000	350100	81	000536	2022	C39	9	0.222222	0.0951997	0.111111	1.588
000536	2023	0.685933	8	8	0	-0.169133	-0.0646915	0	3.52636	1	0.413713	1	0.666745	C39	350000	350100	64	000536	2023	C39	8	0.125	0.159657	0.125	1.47508
000537	2018	-1.21521	14	9	0	0.032946	0.0785281	0	3.2581	1	-1.03391	0	0.859335	K70	120000	120000	81	000537	2018	K70	9	0	0.121395	0	1.94151
000537	2019	-1.02002	10	9	0	0.044942	-0.0255759	0	3.29584	1	-0.514177	0	0.80533	K70	120000	120000	81	000537	2019	K70	9	0	0.118924	0	1.97347
000537	2020	-1.1203	17	9	0	0.029553	-0.0853169	0	3.3322	1	-0.509611	0	0.794792	K70	120000	120000	81	000537	2020	K70	9	0	0.116859	0.111111	1.11239
000537	2021	0.878799	17	9	0	-0.0167	0.00174927	0	3.3673	1	0.922944	0	0.830544	K70	120000	120000	81	000537	2021	K70	9	0	0.0793796	0.111111	1.19752
000537	2022	0.337865	11	8	0	0.019434	-0.131297	0	3.4012	1	-0.106031	1	0.528993	K70	120000	120000	64	000537	2022	K70	8	0.125	0.112538	0.25	1.58978
000537	2023	0.832385	16	9	0	0.014476	0.0360749	0.0004	3.43399	1	0.709923	1	0.707905	K70	120000	120000	81	000537	2023	K70	9	0.111111	0.156294	0.222222	1.71775
000538	2009	-1.09951	12	11	0	0.101442	0.0766898	0.004	2.77259	1	0.397922	1	0.39556	C27	530000	530100	121	000538	2009	C27	11	0.0909091	0.138731	0.272727	1.14253
000538	2010	-1.45389	7	11	0	0.121359	0.0566069	0.004	2.83321	1	-0.427043	1	0.421651	C27	530000	530100	121	000538	2010	C27	11	0.0909091	0.136016	0.272727	1.05589
000538	2011	-1.23857	7	11	0	0.1332	-0.0492566	0.004	2.89037	1	0.33381	1	0.38892	C27	530000	530100	121	000538	2011	C27	11	0.0909091	0.133405	0.272727	1.05589
000538	2012	0.305303	8	11	0	0.148398	0.0745453	0.0044	2.94444	1	2.23199	1	0.341024	C27	530000	530100	121	000538	2012	C27	11	0.0909091	0.13471	0.272727	1.00832
000538	2013	0.130123	7	11	0	0.180224	0.0265231	0.0044	2.99573	1	1.9192	1	0.299057	C27	530000	530100	121	000538	2013	C27	11	0.0909091	0.13212	0.272727	1.00832
000538	2014	-1.27748	6	11	0	0.152823	0.0971073	0.0044	3.04452	1	-0.153878	1	0.308801	C27	530000	530100	121	000538	2014	C27	11	0.0909091	0.129627	0.272727	1.00832
000538	2015	1.06991	7	10	0	0.142843	0.112981	0.0009	3.09104	1	1.52677	0	0.298748	C27	530000	530100	100	000538	2015	C27	10	0	0.123402	0.3	1.23842
000538	2016	0.117121	8	11	0	0.119207	0.121398	0.0009	3.13549	1	0.772884	0	0.355604	C27	530000	530100	121	000538	2016	C27	11	0	0.125249	0.272727	1.2924
000538	2017	0.575576	9	11	0	0.113078	0.0417178	0.0009	3.17805	1	0.73644	0	0.345081	C27	530000	530100	121	000538	2017	C27	11	0	0.123805	0.181818	1.38651
000538	2018	0.260286	7	11	0	0.108295	0.0865706	0.0009	3.21888	1	0.0574174	0	0.344171	C27	530000	530100	121	000538	2018	C27	11	0	0.1197	0.181818	1.38651
000538	2019	0.812554	13	10	1	0.084036	0.0423848	0.7104	3.2581	1	0.457755	0	0.232755	C27	530000	530100	100	000538	2019	C27	10	0	0.163564	0.4	1.30749
000538	2020	2.11215	13	10	1	0.099802	0.0693398	0.7104	3.29584	1	1.36504	0	0.305607	C27	530000	530100	100	000538	2020	C27	10	0	0.16054	0.4	1.2238
000538	2021	0.480794	10	9	0	0.053475	0.0998853	0.8901	3.3322	1	-0.954235	0	0.265026	C27	530000	530100	81	000538	2021	C27	9	0	0.159299	0.444444	1.28762
000538	2022	0.452408	15	11	0	0.05327	0.0601904	0.8583	3.3673	1	-0.931211	0	0.277451	C27	530000	530100	121	000538	2022	C27	11	0	0.162567	0.363636	1.40487
000539	2009	-2.05883	10	18	0	0.045214	0.188705	0.0015	2.77259	1	-2.03259	1	0.600351	D44	440000	440100	324	000539	2009	D44	18	0.0555556	0.101941	0	1.97238
000539	2010	-0.940236	12	18	0	0.022788	0.0183689	0.0004	2.83321	1	-0.117193	1	0.621799	D44	440000	440100	324	000539	2010	D44	18	0.0555556	0.0912286	0	2.20009
000539	2011	-2.39937	11	18	0	0.006563	0.05139	0.0002	2.89037	1	-1.84016	1	0.664351	D44	440000	440100	324	000539	2011	D44	18	0.0555556	0.0956608	0.111111	1.93371
000539	2012	-1.92395	9	18	0	0.040993	0.119494	0.0001	2.94444	1	-1.40051	1	0.665573	D44	440000	440100	324	000539	2012	D44	18	0.0555556	0.0938133	0.111111	1.93371
000539	2013	-1.19442	13	18	0	0.063948	0.142963	0.0001	2.99573	1	-0.656242	1	0.623187	D44	440000	440100	324	000539	2013	D44	18	0.0555556	0.0920358	0.111111	1.93371
000539	2014	-2.31392	9	18	0	0.062658	0.121485	0.0001	3.04452	1	-1.87855	0	0.597825	D44	440000	440100	324	000539	2014	D44	18	0	0.0897402	0.111111	2.29862
000539	2015	-1.30218	11	16	0	0.064379	0.145195	0.0001	3.09104	1	-1.027	0	0.57978	D44	440000	440100	256	000539	2015	D44	16	0	0.0852762	0.125	2.30888
000539	2016	-1.30916	11	17	0	0.018196	0.123163	0.0001	3.13549	1	-1.21389	1	0.584921	D44	440000	440100	289	000539	2016	D44	17	0.0588235	0.0807999	0.294118	2.14566
000539	2017	-1.16077	7	15	0	0.016023	0.0517697	0.0001	3.17805	1	-0.950591	2	0.581694	D44	440000	440100	225	000539	2017	D44	15	0.133333	0.0681398	0.333333	2.00112
000539	2018	-1.50519	7	15	0	0.012411	0.0818214	0.0001	3.21888	1	-1.48742	2	0.57019	D44	440000	440100	225	000539	2018	D44	15	0.133333	0.0648837	0.266667	2.02378
000539	2019	-1.39811	9	15	0	0.023945	0.109613	0.0001	3.2581	1	-1.45836	1	0.546989	D44	440000	440100	225	000539	2019	D44	15	0.0666667	0.0784997	0.333333	2.11241
000539	2020	0.185671	12	15	0	0.030653	0.0730571	0.0001	3.29584	1	0.0462158	1	0.584238	D44	440000	440100	225	000539	2020	D44	15	0.0666667	0.0757559	0.333333	2.06714
000539	2021	0.640253	16	10	0	-0.039141	-0.000352704	0	3.3322	1	-0.673243	1	0.713438	D44	440000	440100	100	000539	2021	D44	10	0.1	0.0804494	0.4	1.96613
000539	2022	0.945398	11	11	0	-0.034333	0.0112534	0	3.3673	1	-0.465827	2	0.781585	D44	440000	440100	121	000539	2022	D44	11	0.181818	0.10352	0.272727	2.24906
000539	2023	1.05533	9	10	0	0.010086	0.052514	0	3.4012	1	0.0381579	1	0.789644	D44	440000	440100	100	000539	2023	D44	10	0.1	0.101519	0.4	2.10214
000541	2009	-1.81156	8	9	1	0.075536	0.16312	1.0178	2.83321	0	-1.35782	2	0.096525	C38	440000	440600	81	000541	2009	C38	9	0.222222	0.203373	0.333333	1.87721
000541	2010	-2.40925	9	8	1	0.086653	0.0673249	0.1484	2.89037	0	-2.15507	1	0.101122	C38	440000	440600	64	000541	2010	C38	8	0.125	0.188139	0.375	2.07885
000541	2011	-2.79706	6	9	1	0.094207	0.0855249	0.1484	2.94444	0	-2.66205	1	0.100524	C38	440000	440600	81	000541	2011	C38	9	0.111111	0.184867	0.333333	2.24832
000541	2012	0.795282	16	8	0	0.116067	0.126845	0.1475	2.99573	0	1.04134	0	0.130811	C38	440000	440600	64	000541	2012	C38	8	0	0.162252	0.25	2.07335
000541	2013	0.826177	8	9	0	0.074778	0.0606906	0.045	3.04452	0	2.18503	0	0.132906	C38	440000	440600	81	000541	2013	C38	9	0	0.178499	0.222222	2.38185
000541	2014	-1.20498	9	9	0	0.071364	0.0817937	0.0457	3.09104	0	-0.22172	0	0.171864	C38	440000	440600	81	000541	2014	C38	9	0	0.174929	0.222222	2.2298
000541	2015	-0.7839	8	9	0	0.006231	0.0311369	0.9078	3.13549	1	-0.344753	1	0.163774	C38	440000	440600	81	000541	2015	C38	9	0.111111	0.177476	0.111111	1.38418
000541	2016	-0.69901	10	9	0	0.175939	0.0475362	0.9056	3.17805	1	-0.547114	1	0.179453	C38	440000	440600	81	000541	2016	C38	9	0.111111	0.208543	0.111111	1.87245
000541	2017	-1.60353	8	9	0	0.131403	0.0380247	0.9164	3.21888	1	-1.51637	1	0.15437	C38	440000	440600	81	000541	2017	C38	9	0.111111	0.204541	0.111111	1.86666
000541	2018	-1.25362	8	9	0	0.067849	0.110589	0.9302	3.2581	1	-1.07353	1	0.223124	C38	440000	440600	81	000541	2018	C38	9	0.111111	0.20069	0.111111	1.86666
000541	2019	-1.06847	7	9	0	0.049141	0.0822783	0.9423	3.29584	1	-1.06212	1	0.205303	C38	440000	440600	81	000541	2019	C38	9	0.111111	0.196981	0.111111	1.8328
000541	2020	0.808985	15	9	0	0.037816	0.046345	0.8962	3.3322	1	0.326826	1	0.259076	C38	440000	440600	81	000541	2020	C38	9	0.111111	0.174384	0.111111	2.477
000541	2021	0.122638	18	9	0	0.027558	-0.0285605	0.8962	3.3673	1	-1.4754	0	0.35292	C38	440000	440600	81	000541	2021	C38	9	0	0.126344	0.111111	2.3869
000541	2022	1.06081	12	9	0	0.02295	0.0696595	0.9172	3.4012	1	-0.614356	0	0.43741	C38	440000	440600	81	000541	2022	C38	9	0	0.107687	0.222222	2.3869
000541	2023	0.215413	13	7	0	0.022715	0.0693492	0.7957	3.43399	1	-1.10822	0	0.422987	C38	440000	440600	49	000541	2023	C38	7	0	0.108789	0.285714	2.42608
000543	2017	-0.466124	9	9	0	0.002987	0.0372704	0	3.17805	1	-0.573347	3	0.480776	D44	340000	340100	81	000543	2017	D44	9	0.333333	0.0930328	0.333333	1.91533
000543	2018	-0.217748	13	9	0	0.022134	0.0473133	0	3.21888	1	-0.450007	3	0.501899	D44	340000	340100	81	000543	2018	D44	9	0.333333	0.138007	0.222222	2.28154
000543	2019	-0.315302	7	9	0	0.032188	0.081078	0	3.2581	1	-0.504751	3	0.4456	D44	340000	340100	81	000543	2019	D44	9	0.333333	0.135403	0.222222	2.37164
000543	2021	0.989251	10	9	0	-0.054087	-0.0260353	0	3.3322	1	-0.108086	1	0.589031	D44	340000	340100	81	000543	2021	D44	9	0.111111	0.0785642	0.222222	1.93635
000543	2023	2.37686	12	9	0	0.028866	0.0279885	0	3.4012	1	1.5894	1	0.663592	D44	340000	340100	81	000543	2023	D44	9	0.111111	0.0742509	0.111111	1.58978
000544	2022	1.27529	9	9	0	0.018013	-0.0871186	0	3.3673	1	-0.0271931	2	0.716453	D46	410000	410100	81	000544	2022	D46	9	0.222222	0.134731	0.444444	1.78747
000544	2023	0.811366	13	9	0	0.024565	-0.0549121	0	3.4012	1	-0.366008	2	0.77183	D46	410000	410100	81	000544	2023	D46	9	0.222222	0.132353	0.444444	1.78747
000547	2009	-0.476054	14	7	0	0.054438	0.0504413	0	2.77259	0	1.15788	2	0.300991	C39	350000	350100	49	000547	2009	C39	7	0.285714	0.171158	0.571429	1.51218
000547	2010	-0.34025	17	7	0	0.02755	0.0527261	0.0046	2.83321	0	1.008	2	0.280524	C39	350000	350100	49	000547	2010	C39	7	0.285714	0.167414	0.571429	1.51218
000547	2011	-0.238714	14	7	0	0.06152	0.0268392	0.0052	2.89037	0	1.17061	2	0.244076	C39	350000	350100	49	000547	2011	C39	7	0.285714	0.16383	0.571429	1.51218
000547	2012	-0.304613	14	7	0	0.056733	0.0027577	0.0052	2.94444	0	1.20102	2	0.318555	C39	350000	350100	49	000547	2012	C39	7	0.285714	0.175451	0.571429	1.43223
000547	2013	-0.524931	11	7	1	0.055183	-0.0396902	0.0051	2.99573	0	0.105921	3	0.373312	C39	350000	350100	49	000547	2013	C39	7	0.428571	0.194527	0.571429	1.23938
000547	2014	-0.72203	11	7	1	0.065813	0.0380392	6.7521	3.04452	0	-0.24357	3	0.300708	C39	350000	350100	49	000547	2014	C39	7	0.428571	0.196794	0.428571	0.966593
000547	2015	-0.643865	10	9	0	0.031859	0.0252633	4.5811	3.09104	1	-0.446501	2	0.189144	C39	350000	350100	81	000547	2015	C39	9	0.222222	0.155997	0.666667	1.7446
000547	2016	0.08902	7	9	0	0.040252	0.0254215	4.5811	3.13549	1	0.119459	2	0.223353	C39	350000	350100	81	000547	2016	C39	9	0.222222	0.152777	0.666667	1.7446
000547	2017	0.113635	7	9	0	0.038986	0.0254492	4.132	3.17805	1	0.000391111	2	0.255775	C39	350000	350100	81	000547	2017	C39	9	0.222222	0.149687	0.666667	1.70494
000547	2018	0.762267	16	9	0	0.052727	0.0200726	3.2885	3.21888	1	0.63292	2	0.226125	C39	350000	350100	81	000547	2018	C39	9	0.222222	0.143809	0.555556	1.40457
000547	2019	-0.131779	6	9	0	0.065514	0.00358436	0.0925	3.2581	1	-0.837358	1	0.247343	C39	350000	350100	81	000547	2019	C39	9	0.111111	0.10511	0.444444	1.31446
000547	2020	0.322616	7	9	0	0.066789	0.0156655	0.0925	3.29584	1	-0.344321	1	0.255404	C39	350000	350100	81	000547	2020	C39	9	0.111111	0.101637	0.444444	1.31446
000547	2021	1.3433	8	8	0	0.045585	-0.0195107	0	3.3322	1	1.48082	0	0.294669	C39	350000	350100	64	000547	2021	C39	8	0	0.0995451	0.375	1.6887
000547	2022	1.6504	11	9	0	0.004391	-0.0354059	0	3.3673	1	1.67761	1	0.309419	C39	350000	350100	81	000547	2022	C39	9	0.111111	0.0965162	0.333333	1.95677
000547	2023	1.78667	9	9	0	-0.169133	-0.0238055	0	3.4012	1	1.74406	1	0.387746	C39	350000	350100	81	000547	2023	C39	9	0.111111	0.0939825	0.333333	1.95677
000550	2009	-0.892985	12	9	0	0.130228	0.264018	0.0007	2.77259	1	-0.304333	1	0.403587	C36	360000	360100	81	000550	2009	C36	9	0.111111	0.10269	0.888889	1.58978
000550	2010	0.52531	12	9	0	0.15546	0.241834	0.0007	2.83321	1	1.72165	1	0.444496	C36	360000	360100	81	000550	2010	C36	9	0.111111	0.115156	0.888889	1.62329
000550	2011	-1.37401	13	9	0	0.160817	0.0970831	0.0002	2.89037	1	-0.0613035	2	0.37164	C36	360000	360100	81	000550	2011	C36	9	0.222222	0.152786	0.888889	1.36336
000550	2012	-1.21809	16	9	0	0.117441	0.172824	0.0002	2.94444	1	-0.232408	2	0.375408	C36	360000	360100	81	000550	2012	C36	9	0.222222	0.145163	0.888889	1.35108
000550	2013	-0.933396	15	9	0	0.104193	0.190892	0.0002	2.99573	1	-0.222496	2	0.443279	C36	360000	360100	81	000550	2013	C36	9	0.222222	0.148911	0.777778	1.37232
000550	2014	-1.34236	11	9	0	0.108114	0.214913	0.0002	3.04452	1	-0.507703	2	0.456394	C36	360000	360100	81	000550	2014	C36	9	0.222222	0.178056	0.777778	1.51541
000550	2015	-0.536964	14	9	0	0.105557	0.091463	0.0002	3.09104	1	-0.258086	1	0.430844	C36	360000	360100	81	000550	2015	C36	9	0.111111	0.156031	0.666667	1.51167
000550	2016	-0.761936	16	9	0	0.05381	0.187533	0.0002	3.13549	1	-0.898155	2	0.493372	C36	360000	360100	81	000550	2016	C36	9	0.222222	0.132748	0.777778	1.49418
000550	2017	-0.75332	18	9	0	0.026188	0.0255769	0.0002	3.17805	1	-0.723424	2	0.52348	C36	360000	360100	81	000550	2017	C36	9	0.222222	0.10397	0.777778	1.43285
000550	2018	-0.377039	19	10	0	0.003925	-0.00434212	0.0001	3.21888	1	-0.573169	2	0.556152	C36	360000	360100	100	000550	2018	C36	10	0.2	0.103273	0.7	1.82987
000550	2019	0.396036	20	9	0	0.006083	0.112635	0.0001	3.2581	1	0.0389756	1	0.568016	C36	360000	360100	81	000550	2019	C36	9	0.111111	0.124812	0.666667	1.53755
000550	2020	0.511785	19	9	0	0.019539	0.131216	0.0001	3.29584	1	-0.229507	1	0.610204	C36	360000	360100	81	000550	2020	C36	9	0.111111	0.137359	0.666667	1.41036
000550	2021	-0.0217214	31	9	0	0.021782	0.0667775	0.0001	3.3322	1	-1.60035	2	0.675427	C36	360000	360100	81	000550	2021	C36	9	0.222222	0.128659	0.888889	2.15178
000550	2022	-0.176834	15	9	0	0.031414	-0.0552846	0.0001	3.3673	1	-1.62596	2	0.663589	C36	360000	360100	81	000550	2022	C36	9	0.222222	0.120445	0.888889	2.11402
000550	2023	0.503744	12	9	0	0.036529	0.156738	0.0001	3.4012	1	-0.779877	2	0.657362	C36	360000	360100	81	000550	2023	C36	9	0.222222	0.118214	0.888889	2.03918
000552	2013	-1.14879	9	14	0	0.074708	0.0805243	0	2.99573	1	-0.319621	0	0.54552	B06	620000	620400	196	000552	2013	B06	14	0	0.163181	0.214286	1.86836
000552	2014	-0.593331	9	15	0	0.052683	0.00343576	0	3.04452	1	-0.222601	1	0.570138	B06	620000	620400	225	000552	2014	B06	15	0.0666667	0.136117	0.2	2.01358
000552	2015	-0.0192606	10	15	0	0.019466	-0.00235052	0	3.09104	1	-0.0306776	1	0.338593	B06	620000	620400	225	000552	2015	B06	15	0.0666667	0.0821814	0.2	2.23449
000552	2016	0.102184	8	15	0	0.024605	0.0539805	0	3.13549	1	-0.346704	1	0.305095	B06	620000	620400	225	000552	2016	B06	15	0.0666667	0.081425	0.2	2.23449
000552	2017	0.0838085	5	13	0	0.056342	0.0620861	0	3.17805	1	-0.158598	0	0.299799	B06	620000	620400	169	000552	2017	B06	13	0	0.0797595	0.230769	2.477
000552	2018	0.0579267	6	15	0	0.056613	0.0519266	0	3.21888	1	-0.246035	0	0.279271	B06	620000	620400	225	000552	2018	B06	15	0	0.0637852	0.266667	2.37776
000552	2019	0.356562	12	15	0	0.048244	0.0425161	0	3.2581	1	-0.295164	0	0.285366	B06	620000	620400	225	000552	2019	B06	15	0	0.062604	0.266667	2.42817
000552	2020	2.72268	9	15	0	0.032892	0.0471544	0.0012	3.29584	1	2.39876	0	0.369849	B06	620000	620400	225	000552	2020	B06	15	0	0.0672527	0.2	2.1007
000552	2021	1.44396	8	15	0	0.050312	0.165943	0.0012	3.3322	1	-0.00224039	0	0.387447	B06	620000	620400	225	000552	2021	B06	15	0	0.0616264	0.333333	2.10718
000552	2022	1.55892	12	13	0	0.117549	0.18635	0.0011	3.3673	1	0.0697083	0	0.509778	B06	620000	620400	169	000552	2022	B06	13	0	0.0603023	0.307692	2.13117
000552	2023	0.650267	15	13	0	0.056533	0.0599934	0.0005	3.4012	1	-0.310652	0	0.466684	B06	620000	620400	169	000552	2023	B06	13	0	0.0773516	0.538462	1.8713
000553	2015	-1.7323	9	7	0	0.04768	0.0927327	0.0046	3.09104	1	-2.36318	3	0.295535	C26	420000	421000	49	000553	2015	C26	7	0.428571	0.114606	0.428571	1.18297
000553	2016	-1.26265	11	7	0	-0.024956	0.089908	0.0046	3.13549	1	-2.25299	3	0.328263	C26	420000	421000	49	000553	2016	C26	7	0.428571	0.112327	0.428571	1.18297
000553	2017	-0.74201	18	6	0	0.039024	0.0999242	0.0003	3.17805	1	-1.5066	0	0.525974	C26	420000	421000	36	000553	2017	C26	6	0	0.168006	0.166667	1.53239
000553	2018	0.600216	11	5	0	0.056116	0.0467653	0.0002	3.21888	1	1.41403	0	0.479588	C26	420000	421000	25	000553	2018	C26	5	0	0.183851	0.2	1.63867
000553	2019	2.31595	9	5	0	0.006117	0.0186246	0.0002	3.2581	1	2.20847	0	0.506024	C26	420000	421000	25	000553	2019	C26	5	0	0.180625	0.2	1.33218
000553	2020	1.22334	10	5	0	0.007537	0.0432259	0.0003	3.29584	1	1.21949	0	0.54202	C26	420000	421000	25	000553	2020	C26	5	0	0.124424	0.6	1.6987
000553	2021	2.72268	10	5	0	0.003251	0.0908101	0.0003	3.3322	1	3.02661	0	0.580473	C26	420000	421000	25	000553	2021	C26	5	0	0.122329	0.6	1.6987
000553	2022	2.72268	10	5	0	0.01051	0.0162252	0.0003	3.3673	1	1.77962	0	0.601165	C26	420000	421000	25	000553	2022	C26	5	0	0.120304	0.6	1.6987
000553	2023	1.84728	12	5	0	-0.028984	0.0472491	0.0003	3.4012	1	0.22063	0	0.604293	C26	420000	421000	25	000553	2023	C26	5	0	0.139108	0.4	1.6987
000555	2014	-1.70638	13	9	0	0.04484	0.0785733	0	2.99573	0	-0.876341	0	0.537506	I65	440000	440300	81	000555	2014	I65	9	0	0.105701	0.555556	1.37839
000555	2015	-0.333035	9	10	0	0.050462	0.0106335	0	3.04452	0	0.333673	1	0.552271	I65	440000	440300	100	000555	2015	I65	10	0.1	0.11444	0.7	1.4849
000555	2016	0.0658691	11	9	0	0.02686	0.0594018	0.8485	3.09104	0	0.58444	2	0.507574	I65	440000	440300	81	000555	2016	I65	9	0.222222	0.105257	0.666667	1.17134
000555	2017	-0.563541	8	9	0	0.029677	0.0320569	1.6515	3.13549	0	-1.0125	2	0.537705	I65	440000	440300	81	000555	2017	I65	9	0.222222	0.103663	0.666667	1.16555
000555	2018	0.206343	10	8	0	0.004419	0.0221804	1.4596	3.17805	0	0.82692	2	0.530334	I65	440000	440300	64	000555	2018	I65	8	0.25	0.0881733	0.625	1.40614
000555	2019	1.58405	12	9	0	0.035475	0.0269599	1.2263	3.21888	0	1.52809	3	0.505153	I65	440000	440300	81	000555	2019	I65	9	0.333333	0.0893003	0.666667	1.07545
000555	2020	-0.0943471	12	10	0	0.038698	0.026706	0.3768	3.2581	0	-0.102354	3	0.528217	I65	440000	440300	100	000555	2020	I65	10	0.3	0.0685902	0.8	0.99277
000555	2021	0.0615906	8	10	0	0.031223	0.0299149	0.4926	3.29584	0	0.144307	3	0.51487	I65	440000	440300	100	000555	2021	I65	10	0.3	0.0673363	0.8	0.86479
000555	2022	0.563983	9	10	0	0.016595	0.016178	0.4185	3.3322	0	0.766841	3	0.506906	I65	440000	440300	100	000555	2022	I65	10	0.3	0.112385	0.8	0.988272
000555	2023	0.329096	10	10	0	0.015881	0.0183315	0.4185	3.3673	0	0.0840377	3	0.505567	I65	440000	440300	100	000555	2023	I65	10	0.3	0.110356	0.8	0.82229
000559	2009	-0.340733	6	9	0	0.051788	0.125149	0.2317	2.77259	0	0.540364	0	0.676859	C36	330000	330100	81	000559	2009	C36	9	0	0.209922	0.111111	1.32985
000559	2010	-0.165534	10	9	0	0.058474	0.0558752	0.2555	2.83321	0	0.390404	0	0.499961	C36	330000	330100	81	000559	2010	C36	9	0	0.205751	0.111111	1.32985
000559	2011	-0.269522	9	9	0	0.057858	0.0471192	0.2555	2.89037	0	0.945587	0	0.531791	C36	330000	330100	81	000559	2011	C36	9	0	0.201743	0.111111	1.32985
000559	2012	-0.843381	11	9	0	0.044579	0.07179	0.2555	2.94444	0	-0.0401265	0	0.535614	C36	330000	330100	81	000559	2012	C36	9	0	0.202834	0.222222	1.06992
000559	2013	-0.923936	11	9	0	0.061956	0.137441	0.2556	2.99573	0	-0.507533	0	0.605592	C36	330000	330100	81	000559	2013	C36	9	0	0.194409	0.222222	0.983274
000559	2014	-1.33353	5	9	0	0.065718	0.114114	0.2556	3.04452	0	-0.863659	0	0.633816	C36	330000	330100	81	000559	2014	C36	9	0	0.19454	0.222222	1.50313
000559	2015	-0.0276821	9	9	0	0.065783	0.0955095	0.2559	3.09104	0	-0.177001	0	0.640637	C36	330000	330100	81	000559	2015	C36	9	0	0.194012	0.222222	1.58978
000559	2016	0.189326	6	9	0	0.077317	0.108371	0.256	3.13549	0	-0.323688	1	0.589862	C36	330000	330100	81	000559	2016	C36	9	0.111111	0.158138	0.333333	1.21301
000559	2017	-0.980191	11	8	0	0.080103	0.103282	0.0005	3.17805	0	-1.60396	1	0.532298	C36	330000	330100	64	000559	2017	C36	8	0.125	0.13416	0.375	1.21301
000559	2018	-1.08283	11	9	0	0.062125	0.0101474	0.0005	3.21888	0	-1.79141	1	0.546613	C36	330000	330100	81	000559	2018	C36	9	0.111111	0.127117	0.333333	1.15675
000559	2019	-1.22342	6	9	0	0.045383	0.106122	0.0005	3.2581	0	-1.65942	1	0.54705	C36	330000	330100	81	000559	2019	C36	9	0.111111	0.125892	0.333333	1.40089
000559	2020	-1.22522	9	9	0	0.028637	0.0800979	0.0005	3.29584	0	-1.86204	1	0.428987	C36	330000	330100	81	000559	2020	C36	9	0.111111	0.114745	0.111111	1.50558
000559	2021	1.03759	6	9	0	0.041688	0.0563025	0.0049	3.3322	0	0.0966313	1	0.477766	C36	330000	330100	81	000559	2021	C36	9	0.111111	0.115944	0	1.01731
000559	2022	0.781985	6	9	0	0.042617	0.0598649	0.0049	3.3673	0	-0.256993	1	0.535167	C36	330000	330100	81	000559	2022	C36	9	0.111111	0.140118	0.111111	1.50558
000564	2015	-0.795365	11	7	0	-0.038101	0.0368748	0	3.13549	0	-0.745572	1	0.74073	F52	610000	610100	49	000564	2015	F52	7	0.142857	0.174113	0.571429	0.91805
000564	2016	-0.270444	7	7	0	0.015667	0.0941792	0	3.17805	0	0.978622	2	0.361606	F52	610000	610100	49	000564	2016	F52	7	0.285714	0.147336	0.571429	0.91805
000564	2017	-2.64215	11	7	1	0.026411	0.025964	0	3.21888	0	-1.60514	0	0.43963	F52	610000	610100	49	000564	2017	F52	7	0	0.222158	0.571429	1.6547
000568	2009	-2.23253	7	11	0	0.220151	0.178408	0.0013	2.70805	1	-1.57002	1	0.287201	C15	510000	510500	121	000568	2009	C15	11	0.0909091	0.161414	0.545455	1.42706
000568	2010	-1.65872	8	11	0	0.220151	0.168357	0.0013	2.77259	1	-1.12174	1	0.306981	C15	510000	510500	121	000568	2010	C15	11	0.0909091	0.158082	0.545455	1.45903
000568	2011	-1.69908	10	11	0	0.220151	0.264018	0.0013	2.83321	1	-0.896485	1	0.420958	C15	510000	510500	121	000568	2011	C15	11	0.0909091	0.154886	0.545455	1.45903
000568	2012	-1.85146	8	11	0	0.220151	0.264018	0.0959	2.89037	1	-1.4101	2	0.372576	C15	510000	510500	121	000568	2012	C15	11	0.181818	0.151141	0.545455	0.943827
000568	2013	-2.31865	8	11	0	0.220151	0.0893086	0.1871	2.94444	1	-1.60757	2	0.225484	C15	510000	510500	121	000568	2013	C15	11	0.181818	0.148365	0.545455	0.943827
000568	2014	-2.37568	8	10	0	0.074108	0.0992429	0.1642	2.99573	1	-1.49014	3	0.256437	C15	510000	510500	100	000568	2014	C15	10	0.3	0.137707	0.7	0.974315
000568	2015	-1.66567	11	10	0	0.117642	0.0115912	0.0457	3.04452	1	-1.5596	2	0.213882	C15	510000	510500	100	000568	2015	C15	10	0.2	0.11351	0.5	1.83982
000568	2016	-0.61447	8	11	0	0.142584	0.191976	0.0457	3.09104	1	-0.648234	2	0.186441	C15	510000	510500	121	000568	2016	C15	11	0.181818	0.111	0.545455	1.69574
000568	2017	-1.94845	10	11	0	0.13171	0.186953	0.0437	3.13549	1	-1.68941	2	0.224905	C15	510000	510500	121	000568	2017	C15	11	0.181818	0.108941	0.545455	2.16119
000568	2018	-1.62603	10	11	0	0.155296	0.190132	0.0437	3.17805	1	-0.977044	2	0.242457	C15	510000	510500	121	000568	2018	C15	11	0.181818	0.102288	0.454545	2.46797
000568	2019	-1.63763	10	11	0	0.16052	0.167414	0.0406	3.21888	1	-1.38896	2	0.323833	C15	510000	510500	121	000568	2019	C15	11	0.181818	0.100397	0.454545	2.38133
000568	2020	-1.61472	8	11	0	0.170199	0.140423	0.0406	3.2581	1	-1.10047	2	0.337835	C15	510000	510500	121	000568	2020	C15	11	0.181818	0.0985744	0.454545	2.38133
000568	2021	0.381662	18	11	0	0.183683	0.178161	0.0399	3.29584	1	-0.761353	1	0.348852	C15	510000	510500	121	000568	2021	C15	11	0.0909091	0.104045	0.545455	2.11894
000568	2022	1.12183	14	11	0	0.202598	0.160797	0.0688	3.3322	1	-0.525292	2	0.331936	C15	510000	510500	121	000568	2022	C15	11	0.181818	0.0953286	0.545455	1.90499
000568	2023	0.735111	11	11	0	0.20995	0.168235	0.0677	3.3673	1	-0.0667903	2	0.343833	C15	510000	510500	121	000568	2023	C15	11	0.181818	0.0936373	0.545455	1.90499
000571	2013	-0.853084	10	9	0	0.048213	-0.0198004	0.1154	3.04452	0	-0.191138	0	0.305101	B06	460000	460100	81	000571	2013	B06	9	0	0.145875	0.777778	1.26211
000571	2014	-1.67562	10	7	0	0.021594	-0.0851104	1.3159	3.09104	0	-1.23842	1	0.354891	B06	460000	460100	49	000571	2014	B06	7	0.142857	0.180059	0.714286	1.11539
000571	2015	-0.448231	14	7	0	0.007192	-0.028261	1.399	3.13549	0	-0.509357	1	0.410649	B06	460000	460100	49	000571	2015	B06	7	0.142857	0.231651	0.571429	1.39439
000571	2016	0.963319	17	7	0	6.2e-05	0.0215919	1.3938	3.17805	0	0.241732	0	0.420125	B06	460000	460100	49	000571	2016	B06	7	0	0.249097	0.714286	1.97033
000571	2017	1.37345	19	9	0	0.008632	0.0327193	1.234	3.21888	0	0.0897511	0	0.442046	S90	460000	460100	81	000571	2017	S90	9	0	0.266959	0.777778	1.60206
000571	2023	1.73263	11	9	0	-0.002043	0.107029	2.1105	3.43399	0	2.13497	0	0.611779	S90	460000	460100	81	000571	2023	S90	9	0	0.14214	0.777778	1.67107
000581	2009	-2.19611	6	9	0	0.09208	0.042871	0.0126	2.83321	1	-2.28483	2	0.385955	C34	320000	320200	81	000581	2009	C34	9	0.222222	0.150656	0.555556	0.837104
000581	2010	-0.36722	7	9	0	0.204294	0.0792964	0.0119	2.89037	1	0.971333	2	0.357282	C34	320000	320200	81	000581	2010	C34	9	0.222222	0.147807	0.555556	0.837104
000581	2011	-0.699215	6	9	0	0.15834	0.0411477	0.0119	2.94444	1	0.192413	2	0.326492	C34	320000	320200	81	000581	2011	C34	9	0.222222	0.145064	0.555556	1.35155
000581	2012	-1.63315	11	11	0	0.084501	0.105442	0.0067	2.99573	1	-1.24853	2	0.189489	C36	320000	320200	121	000581	2012	C36	11	0.181818	0.135982	0.636364	1.3503
000581	2013	-1.93775	6	11	0	0.088288	0.0614918	0.0067	3.04452	1	-1.80715	2	0.235316	C36	320000	320200	121	000581	2013	C36	11	0.181818	0.133416	0.636364	1.3503
000581	2014	-0.86625	6	11	0	0.109678	0.0614207	0.0067	3.09104	1	-0.197783	2	0.222622	C36	320000	320200	121	000581	2014	C36	11	0.181818	0.130946	0.636364	1.3503
000581	2015	-1.03784	6	11	0	0.098876	0.0345162	0.0104	3.13549	1	-1.2542	1	0.222287	C36	320000	320200	121	000581	2015	C36	11	0.0909091	0.100608	0.636364	1.76331
000581	2016	-0.846935	5	11	0	0.099978	0.0305463	0.0104	3.17805	1	-1.46132	1	0.223899	C36	320000	320200	121	000581	2016	C36	11	0.0909091	0.0987695	0.636364	1.76331
000581	2017	-1.85234	5	11	0	0.130849	0.0473381	0.0104	3.21888	1	-2.23811	1	0.241196	C36	320000	320200	121	000581	2017	C36	11	0.0909091	0.0969971	0.636364	1.76331
000581	2018	-1.08361	7	11	0	0.118049	0.0418524	0.0106	3.2581	1	-1.59638	2	0.212524	C36	320000	320200	121	000581	2018	C36	11	0.181818	0.0866897	0.636364	1.80771
000581	2019	-1.41368	7	11	0	0.096114	0.0437705	0.0106	3.29584	1	-1.75852	2	0.270206	C36	320000	320200	121	000581	2019	C36	11	0.181818	0.0851664	0.636364	1.82121
000581	2020	-0.988051	11	11	0	0.103205	0.0285847	0.2598	3.3322	1	-1.61204	2	0.312834	C36	320000	320200	121	000581	2020	C36	11	0.181818	0.0933755	0.636364	1.81175
000581	2021	0.17811	8	11	0	0.094719	0.0224417	0.2463	3.3673	1	-1.09958	3	0.286304	C36	320000	320200	121	000581	2021	C36	11	0.272727	0.169015	0.545455	2.09301
000581	2022	0.914223	9	11	0	0.006693	-0.0902853	0.2464	3.4012	1	-0.192227	3	0.353824	C36	320000	320200	121	000581	2022	C36	11	0.272727	0.165869	0.545455	2.09301
000582	2021	0.163019	15	9	0	0.042858	0.0534876	0.02	3.49651	1	-0.695429	0	0.508957	G55	450000	450500	81	000582	2021	G55	9	0	0.0880176	0.222222	2.07627
000582	2022	-0.566357	15	9	0	0.039027	0.0881605	0.0193	3.52636	1	-1.57399	0	0.48995	G55	450000	450500	81	000582	2022	G55	9	0	0.0839004	0.222222	2.07627
000582	2023	0.169084	12	8	0	0.037371	0.0647062	0.0118	3.52636	1	-0.532131	0	0.525385	G55	450000	450500	64	000582	2023	G55	8	0	0.133399	0.25	2.23876
000589	2021	0.227952	11	10	0	0.028721	0.0221978	0.2133	3.21888	1	-1.34894	1	0.538593	C29	520000	520100	100	000589	2021	C29	10	0.1	0.097911	0.2	1.89863
000589	2022	0.351577	12	8	0	0.027384	-0.00704959	0.2071	3.2581	1	-1.23284	0	0.588761	C29	520000	520100	64	000589	2022	C29	8	0	0.10383	0.375	2.04508
000589	2023	2.2149	14	9	0	0.047495	0.11243	0.379	3.29584	1	0.797657	1	0.595795	C29	520000	520100	81	000589	2023	C29	9	0.111111	0.0619657	0.666667	1.84971
000591	2017	0.207152	9	9	0	0.025695	0.0528152	0.0016	3.4012	1	0.115173	1	0.611733	D44	500000	500000	81	000591	2017	D44	9	0.111111	0.0683019	0	1.79694
000591	2018	-0.053656	12	9	0	0.024997	0.0533518	0.0016	3.43399	1	-0.349808	1	0.623772	D44	500000	500000	81	000591	2018	D44	9	0.111111	0.096882	0	2.0462
000591	2019	0.546099	4	9	0	0.024174	0.0486925	0.0016	3.46574	1	0.330712	1	0.640408	D44	500000	500000	81	000591	2019	D44	9	0.111111	0.0949782	0	2.0462
000591	2020	1.01396	7	8	0	0.026035	0.0541409	0.0016	3.49651	1	0.652153	1	0.638227	D44	500000	500000	64	000591	2020	D44	8	0.125	0.0996021	0	1.74013
000591	2021	0.134143	10	9	0	0.029307	0.0515267	0.0016	3.52636	1	-1.27516	0	0.625136	D44	500000	500000	81	000591	2021	D44	9	0	0.123306	0	1.63923
000591	2022	0.671271	11	8	0	0.030051	0.109646	0.0012	3.52636	1	-0.747389	0	0.530365	D44	500000	500000	64	000591	2022	D44	8	0	0.128921	0	1.81951
000591	2023	0.319399	13	9	1	0.03346	0.0503647	0.0012	3.52636	1	-0.811022	0	0.512798	D44	500000	500000	81	000591	2023	D44	9	0	0.125775	0	1.88337
000592	2009	-1.23568	8	5	0	0.068988	0.047584	0.0096	2.77259	0	0.604488	0	0.429733	A02	350000	350100	25	000592	2009	A02	5	0	0.155001	0.6	1.05492
000592	2010	-0.76753	18	5	0	0.047165	-0.049848	0.0064	2.83321	0	0.00218326	0	0.355135	A02	350000	350100	25	000592	2010	A02	5	0	0.152426	0.6	1.05492
000592	2011	-1.25989	22	5	0	0.004671	-0.0250929	0.0086	2.89037	0	0.489513	0	0.32262	A02	350000	350100	25	000592	2011	A02	5	0	0.165877	0.8	1.05492
000592	2012	-1.39527	15	5	0	0.009081	0.0431751	0.0086	2.94444	0	1.66893e-06	0	0.303001	A02	350000	350100	25	000592	2012	A02	5	0	0.163075	0.8	1.05492
000592	2013	-0.686418	16	5	0	0.026701	-0.0384478	0.0086	2.99573	0	1.41421	0	0.262255	A02	350000	350100	25	000592	2013	A02	5	0	0.160366	0.8	1.05492
000592	2014	-2.3031	18	5	0	0.0358	-0.00413974	0.0086	3.04452	0	-0.29196	1	0.333412	A02	350000	350100	25	000592	2014	A02	5	0.2	0.144151	0.6	1.25548
000592	2015	-1.35672	14	5	0	0.011004	-0.0567475	0.0282	3.09104	0	-0.251773	1	0.098014	A02	350000	350100	25	000592	2015	A02	5	0.2	0.141613	0.6	1.25677
000592	2016	-0.912899	11	5	0	0.001282	-0.00886853	0.0282	3.13549	0		1	0.163072	A02	350000	350100	25	000592	2016	A02	5	0.2	0.130476	0.4	1.18881
000592	2017	-2.03776	18	5	0	-0.001582	0.00553631	0.0282	3.17805	0		1	0.194945	A02	350000	350100	25	000592	2017	A02	5	0.2	0.128234	0.4	1.01029
000592	2018	-2.86234	17	5	0	0.007299	-0.131297	0.0282	3.21888	0		1	0.213906	A02	350000	350100	25	000592	2018	A02	5	0.2	0.126068	0.4	1.01029
000592	2019	-2.43842	9	5	0	0.00425	0.0830416	0.0282	3.2581	0		1	0.158587	A02	350000	350100	25	000592	2019	A02	5	0.2	0.123974	0.4	1.01029
000592	2020	-1.97454	9	5	0	-0.0609	-0.0210141	0.0282	3.29584	0		1	0.335763	A02	350000	350100	25	000592	2020	A02	5	0.2	0.191912	0.6	1.83258
000592	2021	0.312702	10	5	0	-0.169133	-0.00747537	0.0282	3.3322	0		1	0.400775	A02	350000	350100	25	000592	2021	A02	5	0.2	0.188545	0.6	1.83258
000592	2022	0.421951	7	5	0	-0.047309	0.0334215	0.0282	3.3673	0		1	0.443709	A02	350000	350100	25	000592	2022	A02	5	0.2	0.185295	0.6	1.83258
000592	2023	0.735067	7	5	0	-0.033972	0.030248	0.0282	3.4012	0		1	0.480417	A02	350000	350100	25	000592	2023	A02	5	0.2	0.182154	0.6	1.83258
000596	2009	-0.562286	11	9	0	0.104344	0.260715	0	2.56495	1	0.977809	0	0.398019	C15	340000	341600	81	000596	2009	C15	9	0	0.199644	0.555556	1.38352
000596	2011	-0.188005	12	9	0	0.133525	0.147555	0	2.70805	1	0.627869	0	0.349073	C15	340000	341600	81	000596	2011	C15	9	0	0.197381	0.777778	0.779791
000596	2012	0.083748	8	9	0	0.136694	0.204755	0.0002	2.77259	1	1.42323	0	0.364091	C15	340000	341600	81	000596	2012	C15	9	0	0.189209	0.777778	0.866434
000596	2013	-0.305983	4	8	0	0.10693	0.109724	0.0002	2.83321	1	0.936005	0	0.356576	C15	340000	341600	64	000596	2013	C15	8	0	0.175036	0.75	0.833962
000596	2014	-0.865863	9	9	0	0.093091	0.0604184	0.0002	2.89037	1	0.470213	0	0.348088	C15	340000	341600	81	000596	2014	C15	9	0	0.0984003	0.777778	1.38352
000596	2015	-0.150483	3	9	0	0.099619	0.109995	0.0002	2.94444	1	0.0496043	0	0.327075	C15	340000	341600	81	000596	2015	C15	9	0	0.0963784	0.777778	1.38352
000596	2016	0.211987	4	9	0	0.097333	0.13544	0	2.99573	1	0.477059	0	0.319987	C15	340000	341600	81	000596	2016	C15	9	0	0.102516	0.888889	1.4039
000598	2009	-0.544368	10	9	0	-0.057858	0.0352419	0	2.56495	1	0.937971	3	0.691609	C26	620000	620100	81	000598	2009	C26	9	0.333333	0.162351	0.333333	2.0374
000598	2010	-1.33693	16	9	1	0.091175	0.129122	0	2.63906	1	-2.12438	3	0.365283	N78	510000	510100	81	000598	2010	N78	9	0.333333	0.0928586	0	1.18872
000598	2011	-1.87866	7	9	1	0.082902	0.131271	0	2.70805	1	-1.50741	3	0.474344	N78	510000	510100	81	000598	2011	N78	9	0.333333	0.0794393	0	1.27882
000598	2012	-2.15233	11	9	1	0.087021	0.117231	0	2.77259	1	-1.71345	3	0.478082	D46	510000	510100	81	000598	2012	D46	9	0.333333	0.0776955	0	1.27882
000598	2013	-2.86234	10	8	1	0.072126	0.103762	0	2.83321	1	-1.86104	4	0.346266	D46	510000	510100	64	000598	2013	D46	8	0.5	0.0883799	0.125	1.64622
000598	2014	-2.39095	7	9	1	0.062666	0.0965585	0	2.89037	1	-1.53369	3	0.383473	D46	510000	510100	81	000598	2014	D46	9	0.333333	0.087611	0.111111	1.51526
000598	2017	-1.14585	11	9	0	0.048849	0.0883658	0	3.04452	1	-1.50563	3	0.456978	D46	510000	510100	81	000598	2017	D46	9	0.333333	0.160549	0.444444	1.866
000598	2018	-1.581	8	5	0	0.048214	0.0913366	0	3.09104	1	-1.63638	2	0.466923	D46	510000	510100	25	000598	2018	D46	5	0.4	0.201896	0.6	1.04543
000598	2019	-1.26275	19	6	0	0.043435	0.0742553	0	3.13549	1	-1.00516	2	0.526595	D46	510000	510100	36	000598	2019	D46	6	0.333333	0.182464	0.5	1.68433
000598	2020	-0.741248	13	9	0	0.042848	0.0890981	0	3.17805	1	-0.951603	3	0.574368	D46	510000	510100	81	000598	2020	D46	9	0.333333	0.20519	0.222222	1.70172
000598	2021	1.474	10	9	0	0.043798	0.0790245	0	3.21888	1	0.346845	3	0.584369	D46	510000	510100	81	000598	2021	D46	9	0.333333	0.200697	0.222222	1.70172
000598	2022	1.38053	11	9	0	0.044149	0.0864697	0.0127	3.2581	1	0.0100494	4	0.589566	D46	510000	510100	81	000598	2022	D46	9	0.444444	0.191709	0.222222	1.4754
000598	2023	1.28293	15	9	0	0.043382	0.077807	0.0151	3.29584	1	0.00948316	5	0.591494	D46	510000	510100	81	000598	2023	D46	9	0.555556	0.152027	0.222222	2.06469
000600	2015	-0.441808	9	9	0	0.101538	0.134965	0.0005	3.04452	1	-0.889688	0	0.513648	D44	130000	130100	81	000600	2015	D44	9	0	0.143003	0	1.09282
000600	2017	0.0554196	9	9	0	0.010021	0.0403579	0.0005	3.13549	1	0.182143	0	0.583054	D44	130000	130100	81	000600	2017	D44	9	0	0.10964	0	1.40969
000600	2018	0.220665	8	9	0	0.020772	0.0805509	0.0005	3.17805	1	0.0813034	0	0.577559	D44	130000	130100	81	000600	2018	D44	9	0	0.107666	0	1.40969
000600	2019	1.03096	11	9	0	0.02766	0.076771	0.0005	3.21888	1	0.906262	0	0.570936	D44	130000	130100	81	000600	2019	D44	9	0	0.0992338	0	1.40969
000600	2020	0.137139	8	9	0	0.035619	0.0776846	0.0005	3.2581	1	-0.0950925	1	0.565608	D44	130000	130100	81	000600	2020	D44	9	0.111111	0.124648	0	1.41548
000600	2021	0.790152	7	9	0	-0.071298	0.00384589	0.0005	3.29584	1	-0.370686	1	0.684943	D44	130000	130100	81	000600	2021	D44	9	0.111111	0.122422	0	1.74972
000600	2022	1.03757	9	9	0	0.004129	0.0522903	0.0004	3.3322	1	-0.257102	1	0.660841	D44	130000	130100	81	000600	2022	D44	9	0.111111	0.121547	0	1.64502
000600	2023	2.72268	13	9	0	0.004448	0.054984	0	3.3673	1	2.04442	1	0.674831	D44	130000	130100	81	000600	2023	D44	9	0.111111	0.124746	0	1.64502
000603	2012	1.69175	10	11	0	0.220151	0.264018	7.443	2.89037	0	0.615297	1	0.245279	B09	110000	110000	121	000603	2012	B09	11	0.0909091	0.208256	0.363636	1.08124
000603	2013	1.04463	7	11	0	0.220151	0.264018	7.443	2.94444	0	0.84582	1	0.325185	B09	110000	110000	121	000603	2013	B09	11	0.0909091	0.204143	0.363636	1.08124
000603	2014	-0.243482	5	11	0	0.220151	0.264018	5.5912	2.99573	0	0.195804	1	0.279382	B09	110000	110000	121	000603	2014	B09	11	0.0909091	0.200189	0.363636	1.07545
000603	2015	1.43118	15	9	0	0.220151	0.185257	13.8617	3.04452	0	0.376644	2	0.252861	B09	110000	110000	81	000603	2015	B09	9	0.222222	0.207289	0.555556	1.14005
000603	2016	1.50285	14	9	0	0.116654	0.1254	12.3537	3.09104	0	-0.0309668	2	0.068488	B09	110000	110000	81	000603	2016	B09	9	0.222222	0.201839	0.555556	1.21489
000603	2017	0.421793	11	9	0	0.127063	0.165357	12.3537	3.13549	0	-0.528699	2	0.175992	B09	110000	110000	81	000603	2017	B09	9	0.222222	0.197864	0.555556	1.21489
000603	2018	1.86073	14	9	0	0.150308	0.212972	2.793	3.17805	0	-0.139015	4	0.420842	B09	110000	110000	81	000603	2018	B09	9	0.444444	0.246171	0.333333	1.46659
000603	2019	1.03131	8	9	0	0.128803	0.137467	2.793	3.21888	0	-0.569356	4	0.387562	B09	110000	110000	81	000603	2019	B09	9	0.444444	0.234079	0.333333	1.46659
000603	2020	0.933757	9	9	0	0.089025	0.128971	2.793	3.2581	0	-0.283913	4	0.4348	B09	110000	110000	81	000603	2020	B09	9	0.444444	0.229214	0.333333	1.46659
000603	2021	1.41364	12	9	0	0.111789	0.155351	2.793	3.29584	0	-0.207958	1	0.408645	B09	110000	110000	81	000603	2021	B09	9	0.111111	0.247065	0.555556	0.938789
000603	2022	1.28337	12	8	0	0.093868	0.0917272	2.793	3.3322	0	-0.139049	2	0.342961	B09	110000	110000	64	000603	2022	B09	8	0.25	0.236858	0.5	1.34213
000603	2023	1.10854	9	8	0	0.031087	0.0481396	2.793	3.3673	0	-0.0879006	2	0.403258	B09	110000	110000	64	000603	2023	B09	8	0.25	0.231366	0.5	1.34213
000607	2012	-1.30712	8	7	0	0.024427	0.024429	0	2.94444	0	-0.444836	0	0.726068	C40	330000	330100	49	000607	2012	C40	7	0	0.123069	0.428571	1.56022
000607	2013	-1.7053	4	7	0	0.018093	0.0447658	0	2.99573	0	-0.714079	0	0.703136	C40	330000	330100	49	000607	2013	C40	7	0	0.205733	0.428571	1.56022
000607	2014	-1.18992	7	11	0	0.104095	0.0326443	0	3.04452	1	0.709541	2	0.321592	C40	330000	330100	121	000607	2014	C40	11	0.181818	0.172509	0.272727	1.63233
000607	2015	-2.15219	13	8	0	0.131661	0.0384042	0.0606	3.09104	1	1.60255	2	0.286123	R85	330000	330100	64	000607	2015	R85	8	0.25	0.228006	0.125	0.744581
000607	2016	-0.268794	7	8	0	0.095694	0.0977647	0.0454	3.13549	1	1.91017	1	0.326426	R85	330000	330100	64	000607	2016	R85	8	0.125	0.193545	0.125	1.00451
000607	2017	-1.92722	10	8	0	0.065656	0.0578783	0.0454	3.17805	1	-0.334471	1	0.373694	R85	330000	330100	64	000607	2017	R85	8	0.125	0.13836	0.125	1.19904
000607	2018	-1.32075	8	8	0	0.048252	0.0812074	0.0454	3.21888	1	0.361087	1	0.346797	R85	330000	330100	64	000607	2018	R85	8	0.125	0.0626546	0.125	1.19904
000607	2019	-0.763299	3	7	0	0.016249	0.0615414	0.0379	3.2581	1	0.643443	1	0.443476	R85	330000	330100	49	000607	2019	R85	7	0.142857	0.0660293	0.142857	1.21632
000607	2020	-1.05403	7	7	0	-0.115134	0.0672042	0.0379	3.29584	1	0.62823	2	0.51301	R85	330000	330100	49	000607	2020	R85	7	0.285714	0.0638242	0.142857	1.17297
000607	2021	-0.215704	6	8	0	0.033725	0.0874841	0.0379	3.3322	1	0.695549	1	0.54605	R85	330000	330100	64	000607	2021	R85	8	0.125	0.0516627	0.125	1.06992
000607	2022	0.129678	5	7	0	0.024221	0.0959502	0.0379	3.3673	1	1.18309	0	0.537448	R85	330000	330100	49	000607	2022	R85	7	0	0.0516627	0	0.966091
000607	2023	-0.38407	8	8	0	0.024277	0.0689348	0.0303	3.4012	1	0.436139	0	0.515074	R85	330000	330100	64	000607	2023	R85	8	0	0.110568	0.125	1.12598
000612	2010	-1.39195	9	9	0	0.02926	0.0903556	0.0024	2.83321	1	-0.670016	0	0.483829	C32	410000	410800	81	000612	2010	C32	9	0	0.155642	0.666667	0.983274
000612	2011	-1.37219	7	8	0	0.077464	0.0550345	0.0024	2.89037	1	-0.462875	0	0.502092	C32	410000	410800	64	000612	2011	C32	8	0	0.147149	0.625	0.983274
000612	2012	-1.4917	8	9	0	-0.002497	0.0528625	0.0024	2.94444	1	-0.100381	0	0.602019	C32	410000	410800	81	000612	2012	C32	9	0	0.0886623	0.666667	0.529706
000612	2013	-0.0570223	10	11	0	0.036151	-0.00452617	0.0018	2.99573	1	1.00776	0	0.399113	C32	410000	410800	121	000612	2013	C32	11	0	0.105432	0.545455	0.529706
000612	2014	-1.77158	10	11	0	0.03897	0.179709	0.9744	3.04452	0	-1.62599	0	0.48312	C32	410000	410800	121	000612	2014	C32	11	0	0.103368	0.545455	0.59145
000612	2015	0.330563	8	8	0	-0.007246	-0.00503397	0.8398	3.09104	0	-0.036658	0	0.447863	C32	410000	410800	64	000612	2015	C32	8	0	0.0895966	0.5	0.606504
000612	2016	1.49709	11	9	1	0.013625	0.0315751	0.3139	3.13549	0	0.779626	0	0.378894	C32	410000	410800	81	000612	2016	C32	9	0	0.105301	0.888889	0.735622
000612	2017	0.191999	9	9	1	0.023541	0.0199501	0.2919	3.17805	0	-0.367103	0	0.369023	C32	410000	410800	81	000612	2017	C32	9	0	0.145222	0.666667	1.24685
000612	2018	0.344869	8	9	0	-0.05939	0.112684	0.2484	3.21888	0	-0.410326	0	0.432418	C32	410000	410800	81	000612	2018	C32	9	0	0.158047	0.555556	1.09282
000612	2019	1.90476	8	9	0	0.015206	0.103685	0.1277	3.2581	0	1.02984	0	0.384877	C32	410000	410800	81	000612	2019	C32	9	0	0.15	0.555556	1.09282
000612	2020	1.63001	8	9	0	0.079572	0.116075	0.1697	3.29584	0	0.951867	1	0.32387	C32	410000	410800	81	000612	2020	C32	9	0.111111	0.112501	0.666667	1.33696
000612	2021	1.29279	9	9	1	0.050386	0.0121949	0.0905	3.3322	0	-0.0501914	2	0.352932	C32	410000	410800	81	000612	2021	C32	9	0.222222	0.156514	0.555556	1.42706
000612	2022	1.00903	9	8	0	0.038656	0.0801365	0.0871	3.3673	0	-0.452731	2	0.324611	C32	410000	410800	64	000612	2022	C32	8	0.25	0.213875	0.375	2.06815
000612	2023	1.1313	5	8	1	0.075086	0.10784	0.0871	3.4012	0	-0.264939	2	0.265448	C32	410000	410800	64	000612	2023	C32	8	0.25	0.227946	0.375	2.14315
000620	2011	-0.948612	12	9	0	0.089356	-0.131297	0	2.89037	0	0.0246371	1	0.629394	K70	110000	110000	81	000620	2011	K70	9	0.111111	0.170525	0.111111	0.529706
000620	2012	-2.54054	17	9	0	0.057484	-0.0189718	0	2.94444	0	-2.29851	1	0.712403	K70	110000	110000	81	000620	2012	K70	9	0.111111	0.175123	0.111111	0.529706
000620	2013	-2.29159	15	9	0	0.027473	-0.131297	0	2.99573	0	-1.7227	1	0.806703	K70	110000	110000	81	000620	2013	K70	9	0.111111	0.171971	0.111111	0.529706
000620	2014	-1.99737	15	9	0	0.016331	-0.0814985	0	3.04452	0	-0.985853	1	0.848133	K70	110000	110000	81	000620	2014	K70	9	0.111111	0.16893	0.111111	0.529706
000620	2015	-1.30791	11	9	0	0.00847	-0.0853153	0	3.09104	0	-1.28215	1	0.800459	K70	110000	110000	81	000620	2015	K70	9	0.111111	0.155079	0.222222	0.744581
000620	2016	-1.38376	11	9	0	0.010691	-0.0222037	0	3.13549	0	-1.16013	1	0.843706	K70	110000	110000	81	000620	2016	K70	9	0.111111	0.15231	0.222222	1.09282
000620	2017	-1.26473	12	9	0	0.01682	0.0182235	0	3.17805	0	-0.830495	0	0.840289	K70	110000	110000	81	000620	2017	K70	9	0	0.105052	0.222222	1.38629
000620	2018	0.0353313	6	8	0	0.023314	0.0716789	0.0053	3.21888	0	0.473788	0	0.813805	K70	110000	110000	64	000620	2018	K70	8	0	0.108718	0.25	1.46988
000620	2020	1.19404	8	9	0	-0.024348	0.0618248	0.0047	3.29584	0	1.63072	0	0.834508	K70	110000	110000	81	000620	2020	K70	9	0	0.131924	0.222222	1.58688
000620	2021	0.554133	6	8	0	-0.088508	0.0664858	0.0047	3.3322	0	0.505631	0	0.899396	K70	110000	110000	64	000620	2021	K70	8	0	0.123349	0.25	1.40753
000620	2022	0.987499	4	9	0	-0.086504	0.0169319	0.0047	3.3673	0	0.886489	1	0.978519	K70	110000	110000	81	000620	2022	K70	9	0.111111	0.129957	0.222222	1.67699
000623	2009	-1.63459	4	7	0	0.193436	0.0297432	0.0836	2.77259	0	-0.442362	3	0.084029	C27	220000	222403	49	000623	2009	C27	7	0.428571	0.12334	0.142857	1.43743
000623	2010	-1.84563	10	7	0	0.158931	0.0220584	0.0836	2.83321	0	-1.07895	3	0.082605	C27	220000	222403	49	000623	2010	C27	7	0.428571	0.120778	0.142857	1.43743
000623	2011	-2.07856	11	7	0	0.196707	0.0107436	0.0836	2.89037	0	-1.14712	3	0.097797	C27	220000	222403	49	000623	2011	C27	7	0.428571	0.11832	0.142857	1.43743
000623	2012	-1.31673	8	7	0	0.059287	0.0248508	0.0836	2.94444	0	-0.766353	3	0.110211	C27	220000	222403	49	000623	2012	C27	7	0.428571	0.118349	0.142857	1.43743
000623	2013	-2.2863	6	7	0	0.087739	0.0166208	0.0836	2.99573	0	-1.80106	3	0.11983	C27	220000	222403	49	000623	2013	C27	7	0.428571	0.116048	0.142857	1.43743
000623	2014	-1.93192	9	7	0	0.102966	0.0209759	0.2821	3.04452	0	-1.4197	2	0.080649	C27	220000	222403	49	000623	2014	C27	7	0.285714	0.1304	0	1.51687
000623	2015	-0.845851	6	7	0	0.13118	0.019564	0.2821	3.09104	0	-1.06339	2	0.113463	C27	220000	222403	49	000623	2015	C27	7	0.285714	0.129764	0	1.59681
000623	2016	-0.613224	6	7	0	0.081406	0.0164112	0.2821	3.13549	0	-1.10257	2	0.072096	C27	220000	222403	49	000623	2016	C27	7	0.285714	0.127336	0	1.59681
000623	2017	-0.959318	6	7	0	0.084428	0.011736	0.211	3.17805	0	-1.72737	3	0.060306	C27	220000	222403	49	000623	2017	C27	7	0.428571	0.139314	0.142857	1.63442
000623	2018	-0.983209	9	7	0	0.037498	0.014098	0.2882	3.21888	0	-1.81915	3	0.138458	C27	220000	222403	49	000623	2018	C27	7	0.428571	0.136664	0.142857	1.63442
000623	2019	-1.86717	7	6	0	0.054006	0.0147071	0.3075	3.2581	0	-2.54831	3	0.130081	C27	220000	222403	36	000623	2019	C27	6	0.5	0.143921	0	1.40818
000623	2020	-0.912587	9	9	0	0.061835	0.0142727	0.3359	3.29584	0	-1.7367	4	0.139806	C27	220000	222403	81	000623	2020	C27	9	0.444444	0.196045	0.222222	1.95487
000623	2021	0.137463	5	9	0	0.060923	0.0111756	0.3359	3.3322	0	-0.910498	4	0.138597	C27	220000	222403	81	000623	2021	C27	9	0.444444	0.192115	0.222222	1.95487
000623	2022	0.517555	7	9	0	0.05777	0.0135971	0.4349	3.3673	0	-0.47091	4	0.155022	C27	220000	222403	81	000623	2022	C27	9	0.444444	0.18834	0.222222	2.04497
000623	2023	0.0557748	9	9	0	0.044763	0.00210935	0.433	3.4012	0	-0.874743	3	0.147725	C27	220000	222403	81	000623	2023	C27	9	0.333333	0.188876	0.333333	1.9542
000625	2009	-1.04166	12	13	0	0.044368	0.11901	0.0005	2.56495	1	-0.427584	0	0.636533	C37	500000	500000	169	000625	2009	C37	13	0	0.0988954	0.307692	1.58012
000625	2010	-1.32835	9	15	0	0.065856	0.0884896	0.0005	2.63906	1	-1.70438	0	0.652501	C37	500000	500000	225	000625	2010	C37	15	0	0.0937308	0.266667	1.4652
000625	2011	-1.3821	8	15	0	0.025338	0.0056722	0.0005	2.70805	1	-1.25063	0	0.599021	C37	500000	500000	225	000625	2011	C37	15	0	0.099632	0.266667	1.64143
000625	2012	-2.07565	11	15	0	0.030683	0.0110996	0.0005	2.77259	1	-1.4219	0	0.666268	C36	500000	500000	225	000625	2012	C36	15	0	0.0976473	0.266667	1.64143
000625	2013	-1.37769	7	15	0	0.064996	0.0343419	0.0005	2.83321	1	-0.981716	0	0.650706	C36	500000	500000	225	000625	2013	C36	15	0	0.0957401	0.266667	1.64143
000625	2014	-1.40505	11	13	0	0.107882	0.0542411	0.0007	2.89037	1	-0.52721	0	0.63472	C36	500000	500000	169	000625	2014	C36	13	0	0.0992244	0.307692	1.6044
000625	2015	-0.340411	14	13	0	0.110973	0.0605598	0.0005	2.94444	1	-0.154118	0	0.617805	C36	500000	500000	169	000625	2015	C36	13	0	0.106784	0.230769	1.36104
000625	2016	-0.340724	14	13	0	0.096484	0.0214679	0.0005	2.99573	1	-0.327708	0	0.592968	C36	500000	500000	169	000625	2016	C36	13	0	0.165574	0.461538	1.35087
000625	2017	-2.14165	12	13	0	0.067924	-0.0129053	0.0005	3.04452	1	-2.0724	0	0.552762	C36	500000	500000	169	000625	2017	C36	13	0	0.162347	0.384615	1.57245
000625	2018	-1.01354	20	14	0	0.007737	-0.0415822	0.0005	3.09104	1	-1.26789	0	0.506327	C36	500000	500000	196	000625	2018	C36	14	0	0.14869	0.285714	1.59105
000625	2019	-0.0189269	14	14	0	-0.027138	0.0397651	0.0005	3.13549	1	-0.459416	0	0.549934	C36	500000	500000	196	000625	2019	C36	14	0	0.144777	0.285714	1.7682
000625	2020	-0.43414	17	13	0	0.027196	0.0882925	0.0005	3.17805	1	-1.03717	0	0.557706	C36	500000	500000	169	000625	2020	C36	13	0	0.155831	0.307692	1.97217
000625	2021	0.520425	22	15	0	0.026618	0.169652	0.052	3.21888	1	-0.938994	0	0.587413	C36	500000	500000	225	000625	2021	C36	15	0	0.158175	0.4	1.98644
000625	2022	-0.0832363	19	15	0	0.053028	0.0387977	0.0448	3.2581	1	-1.66565	0	0.568987	C36	500000	500000	225	000625	2022	C36	15	0	0.123006	0.533333	2.07914
000625	2023	-0.546173	25	12	0	0.049965	0.10444	0.0464	3.29584	1	-2.27033	0	0.607284	C36	500000	500000	144	000625	2023	C36	12	0	0.11306	0.5	2.0146
000629	2009	-2.04978	10	9	0	-0.02919	0.0128787	0.0021	2.77259	1	-1.73099	0	0.719732	C31	510000	510400	81	000629	2009	C31	9	0	0.140455	0.555556	0.732408
000629	2011	-1.09597	10	11	0	0.000403	0.187422	0.0016	2.89037	1	-0.678831	1	0.525744	C31	510000	510400	121	000629	2011	C31	11	0.0909091	0.122793	0.545455	0.963926
000629	2012	-1.2241	12	10	1	0.019269	0.0502573	0.0016	2.94444	1	-0.818703	1	0.504488	B08	510000	510400	100	000629	2012	B08	10	0.1	0.125782	0.6	1.01266
000629	2013	-2.00141	10	11	0	0.015723	0.00916249	0.0007	2.99573	1	-1.47299	2	0.577386	B08	510000	510400	121	000629	2013	B08	11	0.181818	0.160493	0.363636	1.09497
000629	2014	-1.30571	7	11	0	-0.114082	0.0319327	0.0007	3.04452	1	-0.770146	2	0.767554	B08	510000	510400	121	000629	2014	B08	11	0.181818	0.158234	0.363636	1.18693
000629	2015	1.08638	8	11	0	-0.043249	0.000527644	0.0007	3.09104	1	1.25025	2	0.825853	B08	510000	510400	121	000629	2015	B08	11	0.181818	0.153891	0.454545	1.20044
000629	2018	2.72268	9	9	0	0.220151	0.149914	0.0032	3.21888	1	2.7604	1	0.351754	C32	510000	510400	81	000629	2018	C32	9	0.111111	0.116069	0.333333	1.50558
000629	2019	1.0333	8	9	0	0.112329	0.253107	0.0032	3.2581	1	0.621636	0	0.256702	C32	510000	510400	81	000629	2019	C32	9	0	0.150656	0.444444	1.51716
000629	2020	-0.265126	7	8	0	0.020834	0.051514	0.0002	3.29584	1	-0.706273	0	0.158988	C32	510000	510400	64	000629	2020	C32	8	0	0.143681	0.375	1.84075
000629	2021	1.78866	12	10	0	0.142554	0.173969	0.0002	3.3322	1	0.161024	0	0.221951	C32	510000	510400	100	000629	2021	C32	10	0	0.129691	0.4	1.81206
000629	2022	1.98915	10	9	0	0.114449	0.164241	0.0152	3.3673	1	0.231278	1	0.23146	C32	510000	510400	81	000629	2022	C32	9	0.111111	0.117288	0.666667	1.71006
000629	2023	0.948811	7	9	0	0.069918	0.0171354	0.0244	3.4012	1	-0.407627	1	0.182445	C32	510000	510400	81	000629	2023	C32	9	0.111111	0.119749	0.666667	1.89796
000630	2009	-2.45998	9	10	0	0.030024	0.0256265	0.0033	2.83321	1	-1.05476	0	0.712469	C32	340000	340700	100	000630	2009	C32	10	0	0.201831	0.2	1.19592
000630	2010	-1.68353	17	12	0	0.031304	-0.131297	0.0029	2.89037	1	-0.596926	0	0.742978	C32	340000	340700	144	000630	2010	C32	12	0	0.0556244	0.166667	0.871906
000630	2011	-1.09024	7	12	0	0.047552	0.13373	0.0027	2.94444	1	-0.0948098	0	0.645426	C32	340000	340700	144	000630	2011	C32	12	0	0.0544636	0.166667	0.871906
000630	2012	-1.57482	9	14	0	0.019563	-0.0179701	0.0027	2.99573	1	-0.312029	0	0.697281	C32	340000	340700	196	000630	2012	C32	14	0	0.0592501	0.285714	0.824424
000630	2013	-1.27704	7	13	0	0.01384	0.0149525	0.0027	3.04452	1	-0.166839	0	0.699186	C32	340000	340700	169	000630	2013	C32	13	0	0.0584828	0.307692	0.847936
000630	2014	-1.45122	10	10	0	0.007188	0.0488373	0.0027	3.09104	1	-0.48857	0	0.666115	C32	340000	340700	100	000630	2014	C32	10	0	0.146354	0.3	1.33005
000630	2015	1.13039	8	12	0	-0.016524	0.110361	0.0026	3.13549	1	1.24233	0	0.66883	C32	340000	340700	144	000630	2015	C32	12	0	0.161113	0.25	1.15874
000630	2016	0.781127	10	12	0	0.007275	0.108501	0.0022	3.17805	1	0.615802	1	0.60694	C32	340000	340700	144	000630	2016	C32	12	0.0833333	0.115042	0.333333	1.64507
000630	2017	-0.187233	7	12	0	0.015508	-0.0161393	0.001	3.21888	1	-0.481643	1	0.611346	C32	340000	340700	144	000630	2017	C32	12	0.0833333	0.0984981	0.25	1.64364
000630	2018	0.33688	5	12	0	0.020858	0.120564	0.0011	3.2581	1	-0.268448	1	0.585336	C32	340000	340700	144	000630	2018	C32	12	0.0833333	0.0966797	0.25	1.64364
000630	2019	0.338871	8	12	0	0.021228	0.0847439	0.0006	3.29584	1	-0.11824	1	0.582374	C32	340000	340700	144	000630	2019	C32	12	0.0833333	0.0949272	0.25	1.64364
000630	2020	0.306156	11	12	0	0.018417	0.0413283	0.0017	3.3322	1	-0.234646	1	0.604078	C32	340000	340700	144	000630	2020	C32	12	0.0833333	0.0938035	0.25	1.64481
000630	2021	0.610989	12	11	0	0.068261	0.0671327	0.0018	3.3673	1	-1.20485	1	0.539755	C32	340000	340700	121	000630	2021	C32	11	0.0909091	0.0947757	0.272727	1.67135
000630	2022	1.07041	12	10	0	0.051765	0.103266	0.0013	3.4012	1	-0.733919	1	0.511933	C32	340000	340700	100	000630	2022	C32	10	0.1	0.115562	0.2	1.55769
000630	2023	0.00379503	14	10	0	0.048496	0.0757192	0.0005	3.43399	1	-1.41705	1	0.495217	C32	340000	340700	100	000630	2023	C32	10	0.1	0.112629	0.1	1.59167
000632	2009	-1.70368	8	9	0	0.007807	0.141725	0.1168	2.77259	1	-1.8019	2	0.783497	S90	350000	350100	81	000632	2009	S90	9	0.222222	0.128577	0.555556	1.24685
000632	2010	-1.16771	10	8	0	0.005441	0.0197168	0.0916	2.83321	1	1.15222	2	0.800281	S90	350000	350100	64	000632	2010	S90	8	0.25	0.134574	0.5	1.29965
000632	2011	-1.1781	8	8	0	0.003927	-0.0679261	0.0916	2.89037	1	1.11591	2	0.814329	S90	350000	350100	64	000632	2011	S90	8	0.25	0.132023	0.5	1.29965
000632	2012	-1.45177	9	7	0	0.003108	0.0275539	0.0916	2.94444	1	0.365433	0	0.723404	F51	350000	350100	49	000632	2012	F51	7	0	0.0889082	0.428571	1.0738
000632	2013	-1.69295	7	7	0	0.003904	-0.0311121	0.0916	2.99573	1	-0.47489	0	0.744141	F51	350000	350100	49	000632	2013	F51	7	0	0.0873326	0.428571	1.0738
000632	2015	1.02647	15	7	1	0.005014	0.0598952	0.0183	3.09104	1	1.3356	0	0.809664	F51	350000	350100	49	000632	2015	F51	7	0	0.168206	0.285714	0.913907
000632	2016	0.164408	11	7	1	0.005911	0.0356285	0.0011	3.13549	1	0.652725	1	0.791871	F51	350000	350100	49	000632	2016	F51	7	0.142857	0.149786	0.571429	0.950271
000632	2017	-0.95271	9	6	1	0.008711	0.0430272	0.0011	3.17805	1	-1.24238	0	0.792013	F51	350000	350100	36	000632	2017	F51	6	0	0.150445	0.666667	0.529706
000632	2018	-0.59833	13	7	0	0.004037	0.101263	0.0011	3.21888	1	-0.973592	0	0.797246	F51	350000	350100	49	000632	2018	F51	7	0	0.179657	0.571429	0.884343
000632	2019	-1.42945	14	7	0	0.009518	0.174864	0.0011	3.2581	1	-1.89822	1	0.799435	F51	350000	350100	49	000632	2019	F51	7	0.142857	0.182532	0.571429	1.23377
000632	2020	-0.858063	18	7	0	0.015612	-0.131297	0.0011	3.29584	1	-1.44347	1	0.794325	F51	350000	350100	49	000632	2020	F51	7	0.142857	0.179187	0.571429	1.23377
000632	2021	0.389878	13	7	0	0.005981	0.0397821	0.0011	3.3322	1	-0.50368	1	0.804523	F51	350000	350100	49	000632	2021	F51	7	0.142857	0.175963	0.571429	1.23377
000632	2022	0.1575	16	7	1	0.003211	0.0230695	0.0011	3.3673	1	-0.716054	4	0.800681	F51	350000	350100	49	000632	2022	F51	7	0.571429	0.0964567	0.285714	1.55347
000632	2023	0.18703	11	7	1	-0.033319	-0.00741198	0.0011	3.4012	1	-0.73727	3	0.792313	F51	350000	350100	49	000632	2023	F51	7	0.428571	0.0613317	0.285714	1.19554
000635	2009	-1.98964	11	9	0	0.020646	0.0197142	0	2.56495	1	-0.596124	1	0.758209	C26	640000	640200	81	000635	2009	C26	9	0.111111	0.0942809	0.222222	0.683739
000635	2010	-1.13764	11	9	0	0.035551	0.0566764	0.007	2.63906	1	-0.252168	1	0.745928	C26	640000	640200	81	000635	2010	C26	9	0.111111	0.0922313	0.222222	0.683739
000635	2011	-1.27787	7	9	0	0.027845	0.0416638	0.007	2.70805	1	-0.0676716	1	0.731939	C26	640000	640200	81	000635	2011	C26	9	0.111111	0.0902689	0.222222	0.683739
000635	2012	-1.60321	11	9	0	0.008374	0.0574853	0	2.77259	1	-0.0510789	1	0.26082	C26	640000	640200	81	000635	2012	C26	9	0.111111	0.0899002	0.222222	0.683739
000635	2013	-1.64752	5	9	0	0.021683	0.075605	0	2.83321	1	-0.467144	1	0.227402	C26	640000	640200	81	000635	2013	C26	9	0.111111	0.0880487	0.222222	0.683739
000635	2014	-1.65313	7	9	0	0.016885	0.156599	0	2.89037	1	-0.667623	1	0.106284	C26	640000	640200	81	000635	2014	C26	9	0.111111	0.0846114	0.222222	1.62253
000635	2015	-0.31068	6	9	0	0.00945	0.0373853	0	2.94444	1	-0.0027971	2	0.111514	C26	640000	640200	81	000635	2015	C26	9	0.222222	0.109623	0.222222	2.44636
000635	2016	-0.91406	5	8	0	0.03297	0.0600592	0	2.99573	1	-0.451834	2	0.130624	C26	640000	640200	64	000635	2016	C26	8	0.25	0.0918845	0.125	2.477
000635	2017	1.35323	6	8	0	0.027093	0.107106	0	3.04452	1	1.05988	2	0.13317	C26	640000	640200	64	000635	2017	C26	8	0.25	0.0900141	0.125	2.477
000635	2018	-0.536427	8	7	0	0.008561	0.0608859	0	3.09104	1	-0.695399	2	0.156592	C26	640000	640200	49	000635	2018	C26	7	0.285714	0.0776101	0.142857	2.477
000635	2019	-0.990692	7	9	0	0.016488	-0.0261362	0	3.13549	1	-1.09275	0	0.137681	C26	640000	640200	81	000635	2019	C26	9	0	0.0831761	0.111111	2.477
000635	2020	-1.65167	9	9	0	0.022203	0.0281488	0	3.17805	1	-1.80483	0	0.139316	C26	640000	640200	81	000635	2020	C26	9	0	0.078814	0.222222	2.40728
000635	2021	0.982485	10	9	0	0.001405	0.0482512	0	3.21888	1	-0.311091	0	0.130256	C26	640000	640200	81	000635	2021	C26	9	0	0.109865	0.111111	2.02827
000635	2022	2.14466	13	8	0	-0.142371	-0.0591584	0	3.2581	1	0.890744	0	0.169237	C26	640000	640200	64	000635	2022	C26	8	0	0.115289	0.125	1.86925
000635	2023	1.35813	11	9	0	-0.169133	-0.131297	0.0398	3.29584	1	-0.00221929	0	0.40279	C26	640000	640200	81	000635	2023	C26	9	0	0.148711	0.111111	1.926
000636	2019	1.53532	10	8	0	0.049736	0.113209	0	3.21888	1	0.556573	0	0.194626	C39	440000	441200	64	000636	2019	C39	8	0	0.155872	0.375	1.56386
000636	2020	1.74419	13	8	0	0.04243	0.0758171	0	3.2581	1	1.06879	1	0.309441	C39	440000	441200	64	000636	2020	C39	8	0.125	0.0955746	0.25	1.76669
000636	2021	0.773995	13	9	0	0.087822	0.058619	0	3.29584	1	0.843395	1	0.346079	C39	440000	441200	81	000636	2021	C39	9	0.111111	0.0938261	0.222222	2.06044
000636	2022	1.04524	10	11	0	0.021462	0.0325737	0	3.3322	1	0.805706	1	0.240622	C39	440000	441200	121	000636	2022	C39	11	0.0909091	0.154467	0.181818	2.06173
000636	2023	-0.319017	7	11	1	0.011634	0.022788	0	3.3673	1	-1.02826	1	0.224192	C39	440000	441200	121	000636	2023	C39	11	0.0909091	0.147206	0.181818	1.83258
000650	2009	-1.33945	17	9	0	0.156026	0.189068	0	2.56495	0	-0.951683	2	0.192029	C27	360000	360400	81	000650	2009	C27	9	0.222222	0.241548	0.777778	1.92112
000650	2010	-1.52901	10	9	0	0.152685	0.0879952	0	2.63906	0	-1.25768	2	0.382993	C27	360000	360982	81	000650	2010	C27	9	0.222222	0.271875	0.777778	1.79906
000650	2011	-1.32196	11	9	0	0.1908	0.104147	0	2.70805	0	-0.85492	2	0.287424	C27	360000	360982	81	000650	2011	C27	9	0.222222	0.245769	0.777778	1.94863
000650	2012	-1.01501	14	8	0	0.131817	0.087818	0	2.77259	0	-0.432902	2	0.182733	C27	360000	360100	64	000650	2012	C27	8	0.25	0.265253	0.75	1.90776
000650	2013	-1.20872	17	8	0	0.092756	0.0916193	0.0353	2.83321	0	-0.574771	1	0.167416	C27	360000	360100	64	000650	2013	C27	8	0.125	0.0883299	0.625	1.87095
000650	2014	-1.14458	9	9	0	0.124698	0.140647	0.0353	2.89037	0	-0.672516	1	0.167517	C27	360000	360100	81	000650	2014	C27	9	0.111111	0.0878405	0.666667	1.77589
000650	2015	1.16143	10	9	0	0.138007	0.137746	0.0372	2.94444	0	1.19225	1	0.175971	C27	360000	360100	81	000650	2015	C27	9	0.111111	0.0883561	0.666667	1.67699
000650	2016	0.562172	11	9	0	0.111463	0.135083	0.0372	2.99573	0	0.230377	1	0.170875	C27	360000	360100	81	000650	2016	C27	9	0.111111	0.0866006	0.666667	1.76709
000650	2017	0.578099	6	9	0	0.105858	0.119465	0.0372	3.04452	0	-0.13298	1	0.166758	C27	360000	360100	81	000650	2017	C27	9	0.111111	0.0884146	0.666667	1.76709
000650	2018	0.44869	5	9	0	0.126517	0.123348	6.2392	3.09104	0	-0.382559	1	0.151987	C27	360000	360100	81	000650	2018	C27	9	0.111111	0.172086	0.666667	1.81365
000650	2019	0.586063	8	9	0	0.124247	0.139228	6.2392	3.13549	0	-0.353209	1	0.126889	C27	360000	360100	81	000650	2019	C27	9	0.111111	0.171336	0.777778	1.90375
000650	2020	0.542263	10	9	0	0.104306	0.138164	5.519	3.17805	0	-0.495387	1	0.110156	C27	360000	360100	81	000650	2020	C27	9	0.111111	0.168076	0.777778	1.90375
000650	2021	-0.0252602	8	8	0	0.115791	0.112584	0.0329	3.21888	0	-1.06816	1	0.142011	C27	360000	360100	64	000650	2021	C27	8	0.125	0.0624578	0.625	1.84075
000650	2022	0.497367	8	9	0	0.093238	0.16641	5.4878	3.2581	0	-0.451719	1	0.158531	C27	360000	360100	81	000650	2022	C27	9	0.111111	0.168428	0.666667	1.87179
000650	2023	0.547558	10	9	0	0.084545	0.0670907	6.5291	3.29584	0	-0.312552	1	0.10614	C27	360000	360982	81	000650	2023	C27	9	0.111111	0.165334	0.666667	1.87179
000651	2009	-1.69567	9	9	0	0.056892	0.18338	1.7921	2.99573	1	-1.14553	2	0.793273	C38	440000	440400	81	000651	2009	C38	9	0.222222	0.200093	0.666667	1.23419
000651	2010	-1.53845	8	8	0	0.065593	0.00938954	1.7893	3.04452	1	-0.967329	2	0.786421	C38	440000	440400	64	000651	2010	C38	8	0.25	0.192275	0.75	1.30134
000651	2011	-2.59562	7	8	0	0.062167	0.0393862	1.7893	3.09104	1	-2.3334	2	0.784335	C38	440000	440400	64	000651	2011	C38	8	0.25	0.1884	0.75	1.51218
000651	2012	-1.64553	8	8	1	0.069221	0.171138	0.9599	3.13549	1	-0.923455	2	0.7436	C38	440000	440400	64	000651	2012	C38	8	0.25	0.134547	0.75	1.8748
000651	2013	-0.935543	6	8	1	0.081792	0.0970055	0.9462	3.17805	1	0.33462	2	0.734734	C38	440000	440400	64	000651	2013	C38	8	0.25	0.131714	0.75	1.8748
000651	2014	-0.961718	6	9	1	0.09123	0.121225	0.9431	3.21888	1	0.0437376	1	0.711123	C38	440000	440400	81	000651	2014	C38	9	0.111111	0.109048	0.666667	1.56439
000651	2015	-1.82691	7	9	1	0.07807	0.264018	0.9659	3.2581	1	-1.55954	3	0.699646	C38	440000	440400	81	000651	2015	C38	9	0.333333	0.0709295	0.444444	1.74972
000651	2016	-1.57208	6	8	1	0.085127	0.0814826	0.9999	3.29584	1	-1.75046	3	0.698834	C38	440000	440400	64	000651	2016	C38	8	0.375	0.0734131	0.5	1.69766
000651	2017	-0.532378	5	7	1	0.104707	0.0760975	0.9965	3.3322	1	-0.659197	3	0.689094	C38	440000	440400	49	000651	2017	C38	7	0.428571	0.0679471	0.428571	1.6438
000651	2018	-1.11124	7	6	1	0.104998	0.107234	0.9977	3.3673	1	-1.0886	2	0.630963	C38	440000	440400	36	000651	2018	C38	6	0.333333	0.0686581	0.5	1.08708
000651	2019	-0.734293	8	9	1	0.087737	0.0985741	1.011	3.4012	1	-0.631569	2	0.604033	C38	440000	440400	81	000651	2019	C38	9	0.222222	0.128	0.666667	1.98616
000651	2020	-1.26936	10	8	1	0.079792	0.0689019	0.9927	3.43399	0	-1.57243	2	0.5814	C38	440000	440400	64	000651	2020	C38	8	0.25	0.12448	0.625	1.95759
000651	2021	0.951126	12	7	1	0.071439	0.00592733	0.8852	3.46574	0	-0.214439	2	0.662309	C38	440000	440400	49	000651	2021	C38	7	0.285714	0.130227	0.571429	2.01213
000651	2022	0.717079	12	9	1	0.064816	0.0807505	0.9297	3.49651	0	-0.838109	2	0.713045	C38	440000	440400	81	000651	2022	C38	9	0.222222	0.144739	0.444444	2.03462
000651	2023	0.969218	6	9	1	0.075312	0.153234	1.1425	3.52636	0	-0.308135	2	0.672205	C38	440000	440400	81	000651	2023	C38	9	0.222222	0.142345	0.444444	2.03462
000652	2009	-2.69551	10	9	0	0.067555	-0.0476947	0.0635	2.83321	1	-2.18164	0	0.633818	G58	120000	120000	81	000652	2009	G58	9	0	0.185784	0.333333	1.03803
000652	2010	-2.30729	15	9	0	0.06446	-0.0476745	0.0552	2.89037	1	-1.56784	0	0.672316	S90	120000	120000	81	000652	2010	S90	9	0	0.18235	0.333333	1.03803
000652	2011	-2.33686	12	9	0	0.003746	-0.0163099	0.012	2.94444	1	-0.172498	3	0.801483	S90	120000	120000	81	000652	2011	S90	9	0.333333	0.227659	0.222222	1.55819
000652	2012	-1.22629	13	9	0	0.002155	0.0272983	0.0063	2.99573	1	-0.119289	3	0.830865	F51	120000	120000	81	000652	2012	F51	9	0.333333	0.228261	0.222222	1.53696
000652	2013	-1.42348	14	9	0	0.020301	0.0467823	0.0063	3.04452	1	-0.454172	4	0.849184	F51	120000	120000	81	000652	2013	F51	9	0.444444	0.205751	0.111111	1.55789
000652	2014	-1.07635	16	9	0	0.025687	-0.0412144	0.0061	3.09104	1	0.825741	4	0.852878	F51	120000	120000	81	000652	2014	F51	9	0.444444	0.185126	0.222222	1.63344
000652	2015	1.59476	14	9	0	0.011107	-0.0191083	0.0061	3.13549	1	1.6322	4	0.86348	F51	120000	120000	81	000652	2015	F51	9	0.444444	0.209549	0.111111	1.44554
000652	2016	-0.543466	7	9	0	0.013341	-0.0330103	0.0061	3.17805	1	-0.242095	4	0.864875	F51	120000	120000	81	000652	2016	F51	9	0.444444	0.20533	0.111111	1.3707
000652	2018	-0.994123	22	9	1	0.012982	0.0387328	0.0095	3.2581	1	-0.586952	3	0.850991	F51	120000	120000	81	000652	2018	F51	9	0.333333	0.172918	0.333333	1.86666
000652	2019	-1.41022	21	5	1	0.009686	0.0372519	0.0061	3.29584	1	-1.16191	2	0.82546	F51	120000	120000	25	000652	2019	F51	5	0.4	0.192361	0.4	1.23344
000652	2021	1.81189	14	9	1	0.004243	-0.0247459	0.0028	3.3673	1	1.93177	4	0.827947	F51	120000	120000	81	000652	2021	F51	9	0.444444	0.193641	0.222222	2.30799
000652	2022	1.91172	18	9	1	0.004298	0.00553764	0.0007	3.4012	1	1.72379	3	0.835785	F51	120000	120000	81	000652	2022	F51	9	0.333333	0.180921	0.333333	2.04508
000652	2023	0.391205	16	8	1	0.000974	0.0136648	0	3.43399	1	-0.703177	3	0.839552	F51	120000	120000	64	000652	2023	F51	8	0.375	0.184393	0.25	2.17474
000655	2009	-2.1298	8	9	0	0.113132	0.117256	0	2.99573	1	-1.51321	0	0.127783	C30	370000	370300	81	000655	2009	C30	9	0	0.0754712	0.777778	1.77656
000655	2010	-2.37688	8	8	0	0.201396	0.129408	0	3.04452	1	-1.41422	0	0.113821	B08	370000	370300	64	000655	2010	B08	8	0	0.0847651	0.875	1.88322
000655	2011	-1.34404	5	9	1	0.169579	0.157321	0	3.09104	1	5.96046e-07	0	0.11365	B08	370000	370300	81	000655	2011	B08	9	0	0.0805565	0.777778	1.86666
000655	2012	-0.750542	8	9	1	0.063293	0.130174	0	3.13549	1	-0.831448	0	0.15671	B08	370000	370300	81	000655	2012	B08	9	0	0.0654835	0.666667	1.89863
000655	2013	-2.16344	4	8	1	0.073408	0.0280833	0	3.17805	1	-1.7851	0	0.155839	B08	370000	370300	64	000655	2013	B08	8	0	0.0648529	0.625	1.9911
000655	2015	-1.28538	3	7	0	0.00153	0.010324	0	3.2581	1	-1.50772	0	0.068619	B08	370000	370300	49	000655	2015	B08	7	0	0.141556	0.571429	1.87011
000655	2016	-1.19728	6	9	0	-0.169133	-0.031924	0	3.29584	1	-1.23577	0	0.125634	B08	370000	370300	81	000655	2016	B08	9	0	0.144708	0.333333	1.71842
000655	2017	0.0405641	9	9	0	-0.120466	0.0455812	0	3.3322	1	-0.340771	0	0.13236	B08	370000	370300	81	000655	2017	B08	9	0	0.103923	0.222222	1.75039
000655	2019	0.474581	7	9	0	0.062601	0.149125	0	3.4012	1	-0.941231	0	0.103187	B08	370000	370300	81	000655	2019	B08	9	0	0.099926	0.222222	1.99452
000655	2020	0.353604	7	9	0	0.074807	0.0396603	0	3.43399	1	-0.136434	0	0.090695	B08	370000	370300	81	000655	2020	B08	9	0	0.0980406	0.222222	1.99452
000655	2021	1.73209	10	9	0	0.041847	0.123895	0	3.46574	1	-0.525821	0	0.137763	B08	370000	370300	81	000655	2021	B08	9	0	0.0801	0.222222	2.477
000655	2022	1.61508	9	9	0	0.058824	0.0803016	0	3.49651	1	-0.548333	0	0.120945	B08	370000	370300	81	000655	2022	B08	9	0	0.0786258	0.222222	2.477
000655	2023	2.48863	5	9	0	0.063858	0.0907401	0	3.52636	1	1.66611	0	0.120674	B08	370000	370300	81	000655	2023	B08	9	0	0.0772049	0.222222	2.477
000657	2021	0.770182	8	7	0	0.065041	0.090472	0.2498	3.3322	1	-0.920696	0	0.426148	C32	460000	460100	49	000657	2021	C32	7	0	0.144106	0.571429	0.963457
000657	2022	1.88728	9	7	0	0.056564	0.0655911	0.2439	3.3673	1	0.293544	0	0.475811	C32	460000	460100	49	000657	2022	C32	7	0	0.120156	0.571429	1.14418
000661	2009	-1.14164	7	9	1	0.084538	0.251694	0.0029	2.77259	1	-0.29363	0	0.554468	C27	220000	220100	81	000661	2009	C27	9	0	0.114834	0.777778	0.693147
000661	2010	-0.85126	12	9	1	0.071861	0.198107	0.0022	2.83321	1	-0.667756	0	0.543646	C27	220000	220100	81	000661	2010	C27	9	0	0.130704	0.777778	0.953077
000661	2011	-0.954916	8	9	1	0.080082	0.0821856	0.0022	2.89037	1	-0.0735136	0	0.540351	C27	220000	220100	81	000661	2011	C27	9	0	0.118982	0.666667	0.715865
000661	2012	-0.468786	8	9	1	0.173536	0.176265	0.0029	2.94444	1	0.463006	0	0.436626	C27	220000	220100	81	000661	2012	C27	9	0	0.117832	0.666667	0.715865
000661	2013	0.22803	7	9	1	0.15011	0.17777	0.0029	2.99573	1	1.20753	0	0.39257	C27	220000	220100	81	000661	2013	C27	9	0	0.114724	0.666667	0.715865
000661	2014	-0.439095	7	9	0	0.141091	0.0888547	0.0029	3.04452	1	0.00929147	1	0.350592	C27	220000	220100	81	000661	2014	C27	9	0.111111	0.10269	0.777778	1.14005
000661	2015	0.00236592	10	9	0	0.141134	0.201964	0.0695	3.09104	1	-0.167986	1	0.361767	C27	220000	220100	81	000661	2015	C27	9	0.111111	0.100776	0.777778	1.28762
000661	2016	-0.166861	7	9	0	0.109119	0.0496611	0.0833	3.13549	1	-0.678514	1	0.282593	C27	220000	220100	81	000661	2016	C27	9	0.111111	0.0989328	0.777778	1.28762
000661	2017	0.122817	11	9	0	0.126181	0.0518793	0.1023	3.17805	1	-0.702662	1	0.29261	C27	220000	220100	81	000661	2017	C27	9	0.111111	0.0971556	0.777778	1.28762
000661	2018	0.146626	9	8	0	0.155403	0.0939193	0.0583	3.21888	1	-0.879331	2	0.327952	C27	220000	220100	64	000661	2018	C27	8	0.25	0.108294	0.375	1.32985
000661	2019	-0.0673937	15	8	0	0.184665	0.152081	0.0644	3.2581	1	-1.08418	1	0.307654	C27	220000	220100	64	000661	2019	C27	8	0.125	0.105223	0.5	1.43773
000661	2020	1.41394	12	9	0	0.196363	0.0659552	0.0671	3.29584	1	0.214355	1	0.268417	C27	220000	220100	81	000661	2020	C27	9	0.111111	0.0966377	0.444444	1.71775
000661	2021	1.14052	14	9	0	0.173099	0.147924	0.0657	3.3322	1	0.27619	1	0.234456	C27	220000	220100	81	000661	2021	C27	9	0.111111	0.0851637	0.222222	1.78168
000661	2022	1.13143	11	9	0	0.161941	0.108594	0.0876	3.3673	1	-0.103853	1	0.200591	C27	220000	220100	81	000661	2022	C27	9	0.111111	0.08355	0.222222	1.78168
000661	2023	0.44668	10	9	0	0.155343	0.166008	0.1128	3.4012	1	-0.560961	1	0.185775	C27	220000	220100	81	000661	2023	C27	9	0.111111	0.0819964	0.222222	1.78168
000663	2009	-1.5922	8	7	0	-0.003425	0.0407019	0.002	2.70805	1	-0.30069	0	0.645256	A02	350000	350481	49	000663	2009	A02	7	0	0.0516627	0.571429	1.31883
000663	2010	-1.29001	10	9	0	0.007524	-0.0167254	0.0011	2.77259	1	-0.382394	0	0.718408	A02	350000	350481	81	000663	2010	A02	9	0	0.0896206	0.666667	1.04928
000663	2011	-1.09322	9	9	0	-0.029195	0.000577112	0.0011	2.83321	1	-0.256879	0	0.75086	A02	350000	350481	81	000663	2011	A02	9	0	0.0877002	0.666667	1.04928
000663	2012	-0.632305	19	9	0	0.009429	0.0837352	0.0011	2.89037	1	1.66893e-06	0	0.739844	A02	350000	350481	81	000663	2012	A02	9	0	0.0858603	0.666667	1.06992
000663	2013	-1.4207	13	7	0	0.010168	0.0352158	0.0011	2.94444	1	-1.41421	0	0.733792	A02	350000	350481	49	000663	2013	A02	7	0	0.13697	0.714286	0.864712
000663	2014	-1.11211	9	7	0	-0.013155	0.0455332	0.0011	2.99573	1	-0.708968	0	0.741733	A02	350000	350481	49	000663	2014	A02	7	0	0.134246	0.714286	0.864712
000663	2015	-0.834677	21	7	0	0.011922	0.0132501	0.0007	3.04452	1	-0.784811	0	0.486907	A02	350000	350481	49	000663	2015	A02	7	0	0.127435	0.714286	0.712778
000663	2016	0.568909	20	7	0	0.029861	0.0530393	15.7799	3.09104	1	-0.0722914	1	0.500101	C21	350000	350481	49	000663	2016	C21	7	0.142857	0.144684	0.571429	1.18297
000663	2017	0.725197	9	7	0	0.017121	0.0177242	15.7799	3.13549	1	-0.0422366	1	0.46751	C21	350000	350481	49	000663	2017	C21	7	0.142857	0.141847	0.571429	1.18297
000663	2023	2.03714	20	6	0	0.11402	0.208638	0.0001	3.3673	1	1.69053	2	0.321772	C21	350000	350481	36	000663	2023	C21	6	0.333333	0.253245	0.5	1.97595
000672	2013	0.997926	6	9	1	0.078727	0.157664	0	3.04452	0	1.87538	1	0.555556	C30	620000	620400	81	000672	2013	C30	9	0.111111	0.118094	0.222222	1.73287
000672	2014	-0.971704	9	9	1	0.095949	0.20777	0	3.09104	0	-0.256937	1	0.538752	C30	620000	620400	81	000672	2014	C30	9	0.111111	0.115838	0.222222	1.86199
000672	2015	-0.639821	15	9	1	0.012842	0.0388602	0.0157	3.13549	0	-0.625538	2	0.601407	C30	620000	620400	81	000672	2015	C30	9	0.222222	0.117842	0.222222	1.95759
000672	2016	-0.863082	15	9	1	0.02392	0.0937047	0.012	3.17805	0	-1.12572	2	0.724193	C30	620000	620400	81	000672	2016	C30	9	0.222222	0.115673	0.222222	2.04423
000672	2017	-0.291457	13	9	1	0.128234	0.171922	0	3.21888	0	-0.310854	2	0.607327	C30	620000	620400	81	000672	2017	C30	9	0.222222	0.116054	0.222222	2.01404
000672	2018	2.72268	12	9	1	0.212355	0.259592	0	3.2581	0	4.01467	2	0.490646	C30	620000	620400	81	000672	2018	C30	9	0.222222	0.117235	0.111111	1.84971
000672	2019	1.88894	14	9	1	0.220151	0.264018	0	3.29584	0	1.22147	2	0.41616	C30	620000	620400	81	000672	2019	C30	9	0.222222	0.139915	0.111111	1.58978
000672	2020	0.162911	13	9	1	0.181066	0.178185	0	3.3322	0	-0.231451	2	0.366158	C30	620000	620400	81	000672	2020	C30	9	0.222222	0.137392	0.111111	1.47294
000672	2021	1.36052	13	9	1	0.149005	0.187766	0	3.3673	0	0.421452	2	0.402857	C30	620000	620400	81	000672	2021	C30	9	0.222222	0.137216	0.111111	1.55958
000672	2022	0.968419	18	9	1	0.059081	0.0627967	0	3.4012	0	-0.144403	2	0.433459	C30	620000	620400	81	000672	2022	C30	9	0.222222	0.23153	0.111111	1.45897
000672	2023	0.262378	12	9	1	0.039129	0.0623026	0	3.43399	0	-0.685917	2	0.465111	C30	620000	620400	81	000672	2023	C30	9	0.222222	0.188392	0.222222	1.50558
000676	2015	-0.179617	13	5	1	-0.013503	0.100255	0	2.94444	0	-0.446964	2	0.534206	C38	410000	410100	25	000676	2015	C38	5	0.4	0.13858	0	1.22598
000676	2016	-0.19544	12	5	0	0.048721	0.0258107	4.1644	2.99573	0	-0.522794	2	0.289852	C38	410000	410100	25	000676	2016	C38	5	0.4	0.123298	0	1.53993
000676	2017	0.33745	15	5	0	0.075203	-0.00158291	4.1644	3.04452	0	-0.109503	2	0.280641	I64	410000	410100	25	000676	2017	I64	5	0.4	0.123678	0	1.53993
000676	2018	-0.136385	12	5	0	0.090487	0.0381755	4.1644	3.09104	0	-0.710039	2	0.256617	I64	410000	410100	25	000676	2018	I64	5	0.4	0.120977	0	1.53993
000676	2019	-0.132403	13	5	0	0.065571	0.0139631	4.6839	3.13549	0	-1.10188	2	0.28118	I64	410000	410100	25	000676	2019	I64	5	0.4	0.118392	0	1.47991
000676	2020	-0.212039	18	5	0	-0.169133	-0.0367322	3.9075	3.17805	0	-0.975289	2	0.388394	I64	440000	440100	25	000676	2020	I64	5	0.4	0.137982	0	1.15802
000676	2021	0.107064	9	6	0	0.025089	0.0356904	0.1322	3.21888	0	-0.372862	1	0.25002	I64	440000	440100	36	000676	2021	I64	6	0.166667	0.0908838	0	2.14643
000676	2022	0.0294396	8	5	0	-0.090619	0.183115	0.0109	3.2581	0	-0.315107	0	0.175884	I64	440000	440100	25	000676	2022	I64	5	0	0.0825215	0	1.87721
000676	2023	0.645754	7	5	0	0.082362	-0.0562241	0.0109	3.29584	0	0.587064	0	0.145258	I64	440000	440100	25	000676	2023	I64	5	0	0.0808166	0	1.96056
000680	2009	-1.30283	8	8	0	0.072606	0.0606769	0.0154	2.77259	1	0.134313	0	0.461523	C35	370000	370800	64	000680	2009	C35	8	0	0.0986628	0.375	1.88
000680	2010	-1.22794	9	9	0	0.089139	0.0199453	0.0153	2.83321	1	-0.230077	0	0.591711	C35	370000	370800	81	000680	2010	C35	9	0	0.0990145	0.444444	1.84971
000680	2011	-1.16264	6	9	0	0.039973	-0.12878	0.0143	2.89037	1	0.199533	1	0.648312	C35	370000	370800	81	000680	2011	C35	9	0.111111	0.144207	0.222222	1.58688
000680	2012	-1.91171	7	9	0	0.001732	0.0435062	0.0153	2.94444	1	-0.694067	1	0.630917	C35	370000	370800	81	000680	2012	C35	9	0.111111	0.141244	0.222222	1.58688
000680	2013	-1.5586	7	9	0	-0.030975	0.0267796	0.0139	2.99573	1	-0.755329	1	0.62131	C35	370000	370800	81	000680	2013	C35	9	0.111111	0.109696	0.222222	1.09861
000680	2014	1.0229	5	9	0	-0.002488	0.051568	0.0106	3.04452	1	2.46573	2	0.597773	C35	370000	370800	81	000680	2014	C35	9	0.222222	0.0942748	0.222222	1.65962
000680	2015	0.134909	5	9	0	-0.103007	0.0265715	0.0054	3.09104	1	0.351879	2	0.628449	C35	370000	370800	81	000680	2015	C35	9	0.222222	0.108746	0.333333	1.68579
000680	2016	0.482161	7	9	0	0.001905	0.0294914	0.0052	3.13549	1	0.748495	2	0.620766	C35	370000	370800	81	000680	2016	C35	9	0.222222	0.106749	0.333333	1.64613
000680	2017	-0.127891	8	9	0	0.006497	0.056587	0.0076	3.17805	1	0.0092881	1	0.621864	C35	370000	370800	81	000680	2017	C35	9	0.111111	0.0917922	0.333333	1.89027
000680	2018	0.0353634	10	9	0	0.009073	0.0190955	0.0047	3.21888	1	-0.147945	1	0.608086	C35	370000	370800	81	000680	2018	C35	9	0.111111	0.119676	0.333333	1.77589
000680	2019	0.242417	8	9	0	0.006933	0.0450366	0.0047	3.2581	1	0.0495572	2	0.584022	C35	370000	370800	81	000680	2019	C35	9	0.222222	0.111009	0.444444	2.06858
000680	2020	0.168754	8	9	0	0.010847	0.0687068	0.004	3.29584	1	-0.33215	1	0.606005	C35	370000	370800	81	000680	2020	C35	9	0.111111	0.153343	0.555556	1.9523
000680	2021	1.19828	7	9	0	0.019629	0.039689	0.1804	3.3322	1	0.502421	1	0.562697	C35	370000	370800	81	000680	2021	C35	9	0.111111	0.137036	0.444444	1.8622
000680	2022	0.835167	7	7	0	0.055217	0.0329921	0.1339	3.3673	1	-0.0551634	1	0.550523	C35	370000	370800	49	000680	2022	C35	7	0.142857	0.14313	0.428571	1.87895
000680	2023	0.643824	7	8	0	0.057236	0.0260266	0.0895	3.4012	1	-0.507125	1	0.56335	C35	370000	370800	64	000680	2023	C35	8	0.125	0.178294	0.375	2.07805
000681	2015	0.420745	15	8	0	0.061748	0.043349	7.1031	3.09104	0	1.41421	2	0.237634	R87	320000	320400	64	000681	2015	R87	8	0.25	0.13679	0.375	0.866434
000681	2016	0.705942	13	8	0	0.065433	0.0665475	7.1031	3.13549	0	1.05187	1	0.337898	R87	320000	320400	64	000681	2016	R87	8	0.125	0.128285	0.375	0.606504
000681	2017	-0.356202	10	8	0	0.076246	0.0610147	7.1031	3.17805	0	0.604767	1	0.364926	R87	320000	320400	64	000681	2017	R87	8	0.125	0.12577	0.375	0.606504
000681	2018	1.74818	9	8	0	0.079255	0.0688056	7.1032	3.21888	0	0.492907	2	0.312123	R87	320000	320400	64	000681	2018	R87	8	0.25	0.079671	0.25	0.529706
000681	2019	2.72268	5	8	0	0.052818	0.0224963	6.5329	3.2581	0	1.00987	2	0.253447	R87	320000	320400	64	000681	2019	R87	8	0.25	0.0781277	0.25	0.822265
000681	2020	2.72268	9	8	0	0.035234	0.0278506	17.8682	3.29584	0	1.61634	2	0.215325	R87	320000	320400	64	000681	2020	R87	8	0.25	0.144443	0.375	0.995552
000681	2021	-0.357239	6	8	0	0.039124	0.0266819	17.8682	3.3322	0	-1.32916	2	0.174475	R87	320000	320400	64	000681	2021	R87	8	0.25	0.141909	0.375	0.995552
000681	2022	-0.664296	6	6	0	0.025595	0.0355249	4.4862	3.3673	0	-1.17771	1	0.133572	R87	320000	320400	36	000681	2022	R87	6	0.166667	0.164331	0.5	0.749188
000681	2023	-0.367883	10	6	0	0.036867	0.0428774	4.2578	3.4012	0	-0.527659	1	0.163293	R87	320000	320400	36	000681	2023	R87	6	0.166667	0.151602	0.333333	0.529706
000683	2013	-1.70971	8	9	0	0.003456	0.038743	0	2.77259	0	-0.930254	3	0.643807	C26	150000	150600	81	000683	2013	C26	9	0.333333	0.105563	0.222222	1.52296
000683	2014	1.7077	11	9	0	0.014168	0.0391116	0.0002	2.83321	0	2.77185	3	0.562241	C26	150000	150600	81	000683	2014	C26	9	0.333333	0.10364	0.222222	1.60727
000683	2015	1.13375	11	9	0	0.005403	0.0333078	0.0002	2.89037	0	1.10495	3	0.57365	C26	150000	150600	81	000683	2015	C26	9	0.333333	0.105644	0.222222	1.60727
000683	2016	2.39248	10	9	0	-0.028498	0.0216913	0.0003	2.94444	0	1.73988	3	0.56106	C26	150000	150600	81	000683	2016	C26	9	0.333333	0.148648	0.222222	1.69737
000683	2017	1.81039	14	9	0	0.042626	0.0638998	0.5529	2.99573	0	1.11514	2	0.522167	C26	150000	150600	81	000683	2017	C26	9	0.222222	0.10356	0.555556	2.34547
000683	2018	1.13499	16	12	0	0.069386	0.0736248	0.6005	3.04452	0	0.370661	3	0.502393	C26	150000	150600	144	000683	2018	C26	12	0.25	0.117098	0.5	2.12162
000683	2019	0.131576	10	12	0	0.037116	0.0646962	0.6085	3.09104	0	-0.46189	3	0.483047	C26	150000	150600	144	000683	2019	C26	12	0.25	0.114752	0.5	2.12162
000683	2020	1.08651	12	12	0	0.005436	0.0855421	0.4171	3.13549	0	0.585365	3	0.479072	C26	150000	150600	144	000683	2020	C26	12	0.25	0.111231	0.5	2.08177
000683	2021	2.05645	12	12	0	0.216708	0.132983	0.4157	3.17805	0	1.53455	3	0.348293	C26	150000	150600	144	000683	2021	C26	12	0.25	0.109132	0.5	2.17332
000683	2022	1.7401	12	12	0	0.106828	0.108821	0.4142	3.21888	0	0.930531	3	0.440122	C26	150000	150600	144	000683	2022	C26	12	0.25	0.107111	0.5	2.31282
000683	2023	1.73047	11	9	0	0.06288	0.0921132	1.1537	3.2581	0	0.58662	0	0.474072	C26	150000	150600	81	000683	2023	C26	9	0	0.133332	0.111111	1.87179
000685	2009	-1.02218	8	9	0	0.141768	0.0426423	0	2.83321	1	-0.147868	2	0.259316	N78	440000	442000	81	000685	2009	N78	9	0.222222	0.135851	0	1.06086
000685	2012	-0.795846	13	9	0	0.048154	0.0355653	0	2.99573	1	-0.0192116	1	0.203434	D46	440000	442000	81	000685	2012	D46	9	0.111111	0.150316	0.111111	1.02699
000685	2013	-0.802672	12	8	0	0.074327	0.0381653	0	3.04452	1	0.632687	1	0.197314	D46	440000	442000	64	000685	2013	D46	8	0.125	0.15748	0.125	1.06096
000685	2014	-0.40051	13	9	0	0.077972	0.0381669	0	3.09104	1	0.150161	1	0.232986	D46	440000	442000	81	000685	2014	D46	9	0.111111	0.151922	0.111111	0.970754
000685	2015	-0.390589	17	9	0	0.110591	0.0234059	0	3.13549	1	0.142889	1	0.196852	D46	440000	442000	81	000685	2015	D46	9	0.111111	0.172798	0	0.670522
000685	2016	-0.43638	19	8	0	0.066386	0.0286759	0	3.17805	1	-0.397193	2	0.236022	D46	440000	442000	64	000685	2016	D46	8	0.25	0.175863	0	1.00788
000685	2017	-0.65737	21	9	0	0.069474	0.035599	0	3.21888	1	-1.1994	2	0.227687	D46	440000	442000	81	000685	2017	D46	9	0.222222	0.145743	0	0.75354
000685	2018	0.1219	18	9	0	0.042222	0.0335298	0	3.2581	1	-0.74111	2	0.265539	D46	440000	442000	81	000685	2018	D46	9	0.222222	0.140011	0	1.45897
000685	2019	0.414741	19	8	0	0.055975	0.0434985	0	3.29584	1	-0.0968566	2	0.29566	D46	440000	442000	64	000685	2019	D46	8	0.25	0.175454	0.125	1.64431
000685	2022	2.23524	14	8	0	0.041122	0.0118399	0	3.4012	1	0.901526	1	0.374046	D46	440000	442000	64	000685	2022	D46	8	0.125	0.120416	0.25	1.69766
000685	2023	1.59221	11	9	0	0.034225	0.0208292	0.0048	3.43399	1	0.257048	1	0.42583	D46	440000	442000	81	000685	2023	D46	9	0.111111	0.127742	0.222222	1.65383
000688	2017	-0.0314048	8	9	0	0.17269	0.214005	0	3.3322	0	-0.520879	1	0.077885	B09	500000	500000	81	000688	2017	B09	9	0.111111	0.1876	0.666667	1.55793
000688	2018	0.603225	16	7	0	0.153672	0.181806	0	3.3673	0	-0.752368	0	0.10764	B09	500000	500000	49	000688	2018	B09	7	0	0.184637	0.857143	1.36632
000688	2019	0.135363	10	7	0	0.064103	0.127272	0	3.4012	0	-1.03324	0	0.200244	B09	500000	500000	49	000688	2019	B09	7	0	0.142198	0.714286	1.6438
000688	2020	0.195867	15	9	0	0.041242	0.0737867	0	3.43399	0	-0.693325	0	0.32235	B09	500000	500000	81	000688	2020	B09	9	0	0.12519	0.666667	1.56372
000688	2021	2.57558	17	9	0	0.034352	0.0739227	0	3.46574	0	0.735138	0	0.451402	B09	500000	500000	81	000688	2021	B09	9	0	0.161922	0.777778	1.40969
000688	2022	2.24645	22	8	0	0.020041	0.0913301	0	3.49651	0	0.659706	0	0.584008	B09	500000	500000	64	000688	2022	B09	8	0	0.142465	0.875	1.42877
000688	2023	1.75655	13	9	0	0.003383	0.0663492	0	3.52636	0	0.425942	0	0.625167	B09	510000	513201	81	000688	2023	B09	9	0	0.134443	0.555556	0.715036
000690	2009	-2.067	8	13	0	0.086545	0.152683	2.2044	2.48491	0	-1.22476	4	0.538631	D44	440000	441400	169	000690	2009	D44	13	0.307692	0.145303	0.846154	1.50004
000690	2010	-1.97542	7	13	0	0.044846	0.0960992	2.1653	2.56495	0	-1.85923	4	0.567412	D44	440000	441400	169	000690	2010	D44	13	0.307692	0.142222	0.846154	1.50004
000690	2011	-2.02197	4	11	0	0.020941	-0.00356979	1.6671	2.63906	0	-0.687027	3	0.5927	D44	440000	441400	121	000690	2011	D44	11	0.272727	0.150268	0.818182	1.45001
000690	2012	-1.66858	6	9	0	0.047343	0.140415	1.0777	2.70805	0	-0.360597	4	0.59808	D44	440000	441400	81	000690	2012	D44	9	0.444444	0.177111	0.888889	0.82229
000690	2013	-1.11627	6	9	0	0.112719	0.264018	1.0777	2.77259	0	-0.0888585	4	0.533225	D44	440000	441400	81	000690	2013	D44	9	0.444444	0.211581	0.777778	0.82229
000690	2014	-2.24899	4	9	0	0.106898	0.170011	1.0777	2.83321	0	-1.55466	4	0.475295	D44	440000	441400	81	000690	2014	D44	9	0.444444	0.207014	0.777778	1.04084
000690	2015	-1.2275	10	9	0	0.066414	0.118065	0.6467	2.89037	0	-0.596119	2	0.478615	D44	440000	441400	81	000690	2015	D44	9	0.222222	0.164001	0.666667	0.809842
000690	2016	-1.30315	11	9	0	0.042841	0.0713813	0.5132	2.94444	0	-0.78166	2	0.476761	D44	440000	441400	81	000690	2016	D44	9	0.222222	0.159878	0.666667	1.29796
000690	2017	-1.81785	8	9	0	0.00593	0.0441799	5.6232	2.99573	0	-1.2034	2	0.512	D44	440000	441400	81	000690	2017	D44	9	0.222222	0.152224	0.666667	1.2239
000690	2018	-0.892076	8	9	0	0.021409	0.0455079	5.6232	3.04452	0	-0.610311	3	0.589695	D44	440000	441400	81	000690	2018	D44	9	0.333333	0.0901089	0.666667	1.19173
000690	2019	-0.655159	5	9	0	0.046516	0.100248	5.6232	3.09104	0	-0.581795	3	0.499557	D44	440000	441400	81	000690	2019	D44	9	0.333333	0.108814	0.666667	1.16555
000690	2020	-0.993612	7	9	0	0.094182	0.182251	4.3457	3.13549	0	-1.00293	3	0.435297	D44	440000	441400	81	000690	2020	D44	9	0.333333	0.106573	0.666667	1.15976
000690	2021	0.618242	8	9	0	0.041893	0.072913	0.0868	3.17805	0	-0.681547	3	0.43223	D44	440000	441400	81	000690	2021	D44	9	0.333333	0.179269	0.666667	1.27993
000690	2022	1.26674	6	9	0	0.009115	0.0595105	0.0868	3.21888	0	0.00403014	3	0.438299	D44	440000	441400	81	000690	2022	D44	9	0.333333	0.182871	0.666667	1.27993
000690	2023	0.809855	6	9	1	0.042704	0.0964558	0.0868	3.2581	0	-0.244651	3	0.417137	D44	440000	441400	81	000690	2023	D44	9	0.333333	0.18471	0.555556	1.27993
000697	2012	-0.388414	14	7	1	0.0753	0.0362985	28.7997	2.94444	0	-0.998455	1	0.170988	B09	610000	610400	49	000697	2012	B09	7	0.142857	0.170467	0.142857	1.16619
000697	2013	-0.0755759	9	7	1	0.089267	0.250071	28.7997	2.99573	0	-0.405677	1	0.212977	B09	610000	610400	49	000697	2013	B09	7	0.142857	0.167335	0.142857	1.16619
000697	2014	-0.250924	10	7	1	0.052835	0.140345	24.7559	3.04452	0	-0.103972	1	0.094106	B09	610000	610400	49	000697	2014	B09	7	0.142857	0.164316	0.142857	1.11539
000697	2015	-0.478295	8	6	1	0.035904	0.0339257	24.7559	3.09104	0	-0.662602	1	0.102522	B09	610000	610400	36	000697	2015	B09	6	0.166667	0.121716	0.166667	1.14418
000697	2016	-0.427018	8	7	1	-0.025908	-0.0470286	25.1446	3.13549	0	-0.565441	1	0.094474	B09	610000	610400	49	000697	2016	B09	7	0.142857	0.162143	0.142857	1.11539
000697	2017	0.769925	12	7	1	0.010201	-0.0134651	25.2303	3.17805	0	-0.0418821	1	0.702266	C37	610000	610400	49	000697	2017	C37	7	0.142857	0.159381	0.142857	1.18297
000697	2018	0.349069	11	7	1	0.00421	0.0107979	21.0253	3.21888	0	-0.39813	1	0.410005	C37	610000	610400	49	000697	2018	C37	7	0.142857	0.156712	0.142857	1.18297
000697	2019	0.3806	4	7	1	-0.169133	0.0244004	18.8058	3.2581	0	-0.529436	0	0.583251	C37	610000	610400	49	000697	2019	C37	7	0	0.18487	0.142857	1.68715
000697	2020	1.025	14	7	1	-0.142973	0.0292482	18.8058	3.29584	0	0.0359015	0	0.697896	C37	610000	610400	49	000697	2020	C37	7	0	0.181818	0.142857	1.55502
000697	2021	0.808989	9	7	0	-0.169133	-0.0555623	18.8058	3.3322	0	0.253227	0	0.870669	C37	610000	610400	49	000697	2021	C37	7	0	0.178865	0.142857	1.55502
000697	2022	0.773957	8	7	0	-0.169133	-0.0202601	17.8999	3.3673	0	-0.0957481	0	1.14388	C37	610000	610400	49	000697	2022	C37	7	0	0.176007	0.142857	1.55502
000701	2012	-1.29263	11	9	0	0.026341	-0.131297	0.0028	2.99573	1	0.36171	2	0.782629	F51	350000	350200	81	000701	2012	F51	9	0.222222	0.164203	0.666667	1.50676
000701	2013	-1.92283	12	9	0	0.034599	0.00360619	0.0028	3.04452	1	-0.939286	2	0.828761	F51	350000	350200	81	000701	2013	F51	9	0.222222	0.171301	0.555556	1.50676
000701	2014	-1.16961	12	9	0	0.019187	0.0456552	0	3.09104	1	0.488204	2	0.790127	F51	350000	350200	81	000701	2014	F51	9	0.222222	0.130662	0.444444	1.45001
000701	2015	-1.84981	10	9	0	0.008594	0.0190323	0	3.13549	1	-1.41199	2	0.705449	F51	350000	350200	81	000701	2015	F51	9	0.222222	0.12413	0.555556	1.04158
000701	2016	-2.15475	11	9	0	0.007985	0.0398055	0	3.17805	1	-1.5434	1	0.657712	F51	350000	350200	81	000701	2016	F51	9	0.111111	0.14094	0.444444	1.44744
000701	2017	-2.23928	13	9	0	0.005027	0.0206568	0	3.21888	1	-1.15694	1	0.646789	F51	350000	350200	81	000701	2017	F51	9	0.111111	0.134877	0.555556	1.36234
000701	2018	-1.29209	14	9	0	0.002891	-0.0336645	0	3.2581	1	-0.516814	1	0.691093	F51	350000	350200	81	000701	2018	F51	9	0.111111	0.112211	0.555556	1.33997
000701	2019	-1.12486	15	9	0	-0.13318	-0.131297	0	3.29584	1	-0.499568	1	0.844306	F51	350000	350200	81	000701	2019	F51	9	0.111111	0.150678	0.444444	1.02678
000701	2020	-0.0788723	15	7	0	0.003157	0.00459094	0.7569	3.3322	1	0.0164456	0	0.830433	F51	350000	350200	49	000701	2020	F51	7	0	0.0763865	0.714286	1.05935
000702	2013	-0.867189	9	7	0	-0.034509	0.0479278	0.0013	2.77259	1	-0.87585	1	0.394248	C13	430000	430600	49	000702	2013	C13	7	0.142857	0.104136	0.428571	1.40604
000702	2014	-0.449099	5	7	0	0.037361	0.00794714	0.001	2.83321	1	-0.762122	1	0.307983	C13	430000	430600	49	000702	2014	C13	7	0.142857	0.115392	0.428571	1.6833
000702	2015	-0.513143	4	6	0	0.007245	0.0116718	0.0005	2.89037	1	-0.30033	1	0.266837	C13	430000	430600	36	000702	2015	C13	6	0.166667	0.105167	0.5	1.38629
000702	2017	-0.360631	8	7	0	0.021	-0.00810453	0	2.99573	1	-1.2109	2	0.328778	C13	430000	430600	49	000702	2017	C13	7	0.285714	0.214288	0.285714	1.16334
000702	2018	0.198326	7	7	0	0.073383	0.015126	0	3.04452	1	-0.527823	2	0.273323	C13	430000	430600	49	000702	2018	C13	7	0.285714	0.210074	0.285714	1.51737
000702	2019	-0.0306278	7	7	0	0.022603	0.135633	0	3.09104	1	-1.01026	3	0.176657	C13	430000	430600	49	000702	2019	C13	7	0.428571	0.157135	0.285714	1.21632
000702	2020	-0.269536	8	7	0	0.035763	-0.121306	0	3.13549	1	-1.02957	3	0.328064	C13	430000	430600	49	000702	2020	C13	7	0.428571	0.132943	0.285714	1.21632
000702	2021	0.284189	7	7	0	-0.169133	-0.131297	0	3.17805	1	-0.882452	3	0.691089	C13	430000	430600	49	000702	2021	C13	7	0.428571	0.130605	0.285714	1.21632
000702	2022	0.259981	10	7	0	-0.169133	-0.101511	0	3.21888	1	-1.21362	1	0.852813	C13	430000	430600	49	000702	2022	C13	7	0.142857	0.0967232	0.571429	1.79016
000702	2023	0.747993	9	7	0	-0.169133	0.0847829	0	3.2581	1	-0.580623	1	0.539147	C13	430000	430600	49	000702	2023	C13	7	0.142857	0.0948631	0.571429	1.79016
000703	2009	-0.322297	6	12	0	-0.066669	0.0784047	0.0031	2.94444	0	0.02162	3	0.381942	C39	450000	450500	144	000703	2009	C39	12	0.25	0.159736	0.583333	2.03036
000703	2011	-0.218477	11	9	0	0.112039	0.12609	0	3.04452	0	0.696043	1	0.678552	C28	450000	450500	81	000703	2011	C28	9	0.111111	0.172275	0.777778	1.66028
000703	2012	-0.70331	13	9	0	0.021354	0.00726269	0	3.09104	0	-0.613661	2	0.671032	C28	450000	450500	81	000703	2012	C28	9	0.222222	0.132173	0.777778	1.66028
000703	2013	-0.0567315	8	9	0	0.021092	0.00787924	0	3.13549	0	-0.225344	2	0.690292	C28	450000	450500	81	000703	2013	C28	9	0.222222	0.126115	0.777778	1.4685
000703	2014	-0.00787818	9	9	0	-0.014831	0.0703561	0	3.17805	0	0.174323	2	0.737606	C28	450000	450500	81	000703	2014	C28	9	0.222222	0.177818	0.666667	1.62253
000703	2015	1.14412	16	9	1	0.006432	0.0162716	0.6048	3.21888	0	0.58508	2	0.669643	C28	450000	450500	81	000703	2015	C28	9	0.222222	0.252443	0.666667	1.7446
000703	2016	0.261723	11	9	1	0.032274	0.112446	0.3658	3.2581	0	-0.474708	2	0.52011	C28	450000	450500	81	000703	2016	C28	9	0.222222	0.24772	0.666667	1.71073
000703	2017	0.883818	12	9	0	0.055428	0.0710151	1.186	3.29584	0	0.550182	0	0.523542	C28	450000	450500	81	000703	2017	C28	9	0	0.197642	0.666667	1.58688
000703	2018	0.245774	15	9	0	0.037626	0.0280855	1.0415	3.3322	0	-0.910423	0	0.626552	C28	450000	450500	81	000703	2018	C28	9	0	0.193609	0.666667	1.58688
000703	2020	0.559908	10	9	1	0.041346	0.0543438	0.6943	3.4012	0	0.270217	1	0.671666	C28	450000	450500	81	000703	2020	C28	9	0.111111	0.242309	0.333333	1.58688
000703	2021	1.99915	11	9	1	0.037502	0.0734718	0.6972	3.43399	0	1.15055	1	0.687915	C28	450000	450500	81	000703	2021	C28	9	0.111111	0.237473	0.333333	1.58109
000703	2022	2.70009	10	9	1	-0.008256	0.0241641	0.6972	3.46574	0	1.3634	1	0.708318	C28	450000	450700	81	000703	2022	C28	9	0.111111	0.237936	0.333333	1.61996
000703	2023	0.946791	15	9	1	0.003412	0.0419412	0.6898	3.49651	0	-0.213331	1	0.704194	C28	450000	450700	81	000703	2023	C28	9	0.111111	0.186808	0.444444	1.68067
000707	2013	-2.16858	9	9	1	-0.074586	-0.0098923	0.0003	2.99573	1	-1.64379	1	0.835018	C26	420000	420981	81	000707	2013	C26	9	0.111111	0.194438	0.111111	1.29341
000707	2014	-1.74161	14	9	1	0.000333	0.0498851	0.0003	3.04452	1	-1.68589	1	0.853113	C26	420000	420981	81	000707	2014	C26	9	0.111111	0.248105	0.222222	1.58109
000707	2015	1.31336	15	9	1	0.001387	0.0598368	0.0003	3.09104	1	0.666284	2	0.865886	C26	420000	420981	81	000707	2015	C26	9	0.222222	0.248548	0.222222	1.61306
000707	2016	0.25883	14	9	1	-0.058951	0.0167032	0.0003	3.13549	1	-0.775001	2	0.911002	C26	420000	420981	81	000707	2016	C26	9	0.222222	0.244838	0.333333	1.60727
000707	2017	-0.870329	22	9	1	-0.078202	-0.0385607	0.0003	3.17805	1	-1.51647	4	0.951942	C26	420000	420981	81	000707	2017	C26	9	0.444444	0.081968	0.333333	1.75039
000707	2022	2.0841	14	9	0	0.220151	0.264018	0	3.3673	1	1.38958	3	0.463275	C26	420000	420981	81	000707	2022	C26	9	0.333333	0.120515	0.222222	2.17473
000707	2023	1.54356	12	9	0	0.204523	0.210695	0	3.4012	1	0.439371	3	0.303221	C26	420000	420981	81	000707	2023	C26	9	0.333333	0.118039	0.222222	2.17473
000708	2015	-0.505513	5	7	0	0.052631	0.0189453	0	3.09104	1	-1.00143	1	0.319129	C31	420000	420200	49	000708	2015	C31	7	0.142857	0.167438	0.428571	1.32402
000708	2016	-0.250677	5	9	0	0.050055	0.13516	0	3.13549	1	-1.27618	1	0.363229	C31	420000	420200	81	000708	2016	C31	9	0.111111	0.152399	0.444444	1.41548
000708	2017	0.175056	5	9	0	0.060027	0.0539547	0	3.17805	1	-0.469291	0	0.387679	C31	420000	420200	81	000708	2017	C31	9	0	0.142237	0.666667	1.22068
000708	2018	0.0654843	6	9	0	0.066448	0.0953808	0	3.21888	1	-0.343696	0	0.426451	C31	420000	420200	81	000708	2018	C31	9	0	0.13963	0.666667	1.22068
000708	2019	0.28719	13	9	0	0.074244	0.1092	0	3.2581	1	-0.0784118	0	0.651766	C31	420000	420200	81	000708	2019	C31	9	0	0.131922	0.555556	1.41548
000708	2020	-0.927696	8	9	0	0.077841	0.0848602	0	3.29584	1	-1.30173	0	0.633461	C31	420000	420200	81	000708	2020	C31	9	0	0.106151	0.777778	1.47362
000708	2021	1.69889	9	9	0	0.09379	0.152512	0	3.3322	1	0.0395397	0	0.61158	C31	420000	420200	81	000708	2021	C31	9	0	0.104643	0.777778	1.47362
000708	2022	1.88895	11	9	0	0.078318	0.147997	0	3.3673	1	0.338296	0	0.598595	C31	420000	420200	81	000708	2022	C31	9	0	0.120689	0.888889	1.40089
000708	2023	1.68088	9	9	0	0.050624	0.0914808	0	3.4012	1	0.734207	1	0.642643	C31	420000	420200	81	000708	2023	C31	9	0.111111	0.09963	0.888889	1.43285
000709	2009	-1.10006	7	9	0	0.009775	0.0406055	0.0026	2.70805	1	-0.384918	1	0.707163	C31	130000	130100	81	000709	2009	C31	9	0.111111	0.188399	0.111111	0.529706
000709	2010	-1.96288	6	11	0	0.014144	0.0166625	0	2.77259	1	-1.88438	0	0.704805	C31	130000	130100	121	000709	2010	C31	11	0	0.113038	0.0909091	0.927875
000709	2011	-1.01953	5	11	0	0.0103	0.128244	0	2.83321	1	-0.438661	0	0.682523	C31	130000	130100	121	000709	2011	C31	11	0	0.111193	0.0909091	0.927875
000709	2012	-0.656753	5	11	0	0.000897	0.0349448	0	2.89037	1	-0.381205	0	0.712047	C31	130000	130100	121	000709	2012	C31	11	0	0.10115	0.0909091	0.927875
000709	2013	-1.43315	6	9	0	0.000822	0.0691015	0.0001	2.94444	1	-1.20269	0	0.731628	C31	130000	130100	81	000709	2013	C31	9	0	0.136436	0	0.6367
000709	2014	-2.02222	8	9	0	0.00421	0.0847239	0.0001	2.99573	1	-1.70674	0	0.734403	C31	130000	130100	81	000709	2014	C31	9	0	0.169727	0	0.723344
000709	2015	-0.256888	6	9	0	0.002247	0.0803391	0	3.04452	1	-0.828031	0	0.745003	C31	130000	130100	81	000709	2015	C31	9	0	0.0938804	0	0.723344
000709	2016	0.309469	11	9	0	0.007687	0.00658611	0	3.09104	1	-0.709846	0	0.749285	C31	130000	130100	81	000709	2016	C31	9	0	0.0921454	0	0.805807
000709	2017	-0.0707934	6	9	0	0.01118	0.0862847	0	3.13549	1	-0.892797	0	0.749358	C31	130000	130100	81	000709	2017	C31	9	0	0.086901	0	0.805807
000709	2018	0.195988	8	11	0	0.020989	0.0478317	0.0001	3.17805	1	-0.678756	0	0.717593	C31	130000	130100	121	000709	2018	C31	11	0	0.121853	0.0909091	0.75003
000709	2019	0.247751	6	11	0	0.013557	0.0462761	0.0001	3.21888	1	-0.509382	1	0.722388	C31	130000	130100	121	000709	2019	C31	11	0.0909091	0.105393	0.272727	0.59145
000709	2020	0.079754	11	11	0	0.008413	0.0318587	0	3.2581	1	-0.537909	1	0.749499	C31	130000	130100	121	000709	2020	C31	11	0.0909091	0.125899	0.272727	1.59635
000709	2021	1.84726	10	11	0	0.012321	0.060397	0	3.29584	1	0.441906	1	0.749848	C31	130000	130100	121	000709	2021	C31	11	0.0909091	0.17626	0.363636	1.46098
000709	2022	1.91377	9	11	0	0.006239	0.0364687	0	3.3322	1	0.420109	1	0.737564	C31	130000	130100	121	000709	2022	C31	11	0.0909091	0.176625	0.363636	1.27985
000709	2023	2.43418	10	11	0	0.004464	0.0420727	0	3.3673	1	1.47837	1	0.748608	C31	130000	130100	121	000709	2023	C31	11	0.0909091	0.173599	0.363636	1.27985
000717	2009	-0.181842	9	11	0	0.005054	0.112389	0.003	2.99573	1	1.18052	1	0.683931	C31	440000	440200	121	000717	2009	C31	11	0.0909091	0.191935	0.818182	0.6367
000717	2010	-0.723368	9	11	0	0.000907	0.0171249	0.0016	3.04452	1	0.0533671	1	0.748163	C31	440000	440200	121	000717	2010	C31	11	0.0909091	0.188362	0.818182	0.6367
000717	2011	-0.863757	9	11	0	-0.046722	0.163184	0.0009	3.09104	1	-0.295397	1	0.807937	C31	440000	440200	121	000717	2011	C31	11	0.0909091	0.18492	0.818182	0.6367
000717	2012	2.2423	9	11	0	-0.095256	0.102073	0.0007	3.13549	1	2.14747	1	0.86673	C31	440000	440200	121	000717	2012	C31	11	0.0909091	0.190729	0.818182	0.730661
000717	2015	0.770292	14	11	0	-0.15673	0.0299296	0	3.2581	1	0.15902	1	0.978569	C31	440000	440200	121	000717	2015	C31	11	0.0909091	0.0985168	0.727273	2.0097
000717	2017	2.6757	10	11	0	0.174574	0.243355	0	3.3322	1	1.50822	1	0.793792	C31	440000	440200	121	000717	2017	C31	11	0.0909091	0.105053	0.727273	2.00023
000717	2019	2.28217	15	6	0	0.106195	0.120596	0	3.4012	1	1.59013	3	0.534179	C31	440000	440200	36	000717	2019	C31	6	0.5	0.139388	0.5	1.97486
000717	2020	1.71316	10	6	0	0.104818	0.172594	0	3.43399	1	1.09347	3	0.46439	C31	440000	440200	36	000717	2020	C31	6	0.5	0.125444	0.5	1.95523
000717	2021	1.89241	12	7	0	0.093326	0.164706	0	3.46574	1	0.337795	3	0.468118	C31	440000	440200	49	000717	2021	C31	7	0.428571	0.110552	0.714286	2.26933
000717	2022	1.74325	13	7	0	-0.064461	0.0501389	0.0157	3.49651	1	0.122919	1	0.543479	C31	440000	440200	49	000717	2022	C31	7	0.142857	0.0805956	0.285714	1.87612
000717	2023	-0.0206437	10	7	0	0.002306	0.0633779	0.0157	3.52636	1	-1.04531	1	0.571272	C31	440000	440200	49	000717	2023	C31	7	0.142857	0.0790911	0.285714	1.94369
000718	2009	-2.84424	7	9	1	0.087912	-0.0586822	36.7924	2.77259	0	-2.27385	2	0.667191	C22	220000	220200	81	000718	2009	C22	9	0.222222	0.231631	0.444444	0.866434
000718	2010	-1.55662	12	7	1	0.057797	-0.131297	36.7924	2.83321	0	-0.146476	2	0.753112	K70	220000	220200	49	000718	2010	K70	7	0.285714	0.230208	0.285714	0.664831
000718	2011	-2.26714	6	11	1	0.046948	-0.0506776	36.8106	2.89037	0	-0.653313	1	0.74768	K70	220000	220200	121	000718	2011	K70	11	0.0909091	0.210748	0.454545	1.2345
000718	2012	-1.75442	6	10	1	0.044866	0.107587	36.8467	2.94444	0	0.0726807	1	0.730568	K70	220000	220200	100	000718	2012	K70	10	0.1	0.209851	0.4	1.19912
000718	2013	-2.44157	5	10	1	0.031606	0.114706	36.8435	2.99573	0	-1.20635	1	0.79086	K70	220000	220200	100	000718	2013	K70	10	0.1	0.22605	0.4	1.32211
000718	2014	-1.52745	10	7	1	0.035675	0.0375403	36.8338	3.04452	0	0.256768	0	0.771962	K70	220000	220200	49	000718	2014	K70	7	0	0.195218	0.857143	1.52207
000718	2015	-0.612383	7	7	1	0.035602	0.12717	32.262	3.09104	0	0.518213	0	0.614116	K70	220000	220200	49	000718	2015	K70	7	0	0.193005	0.857143	1.52207
000718	2016	-0.756995	15	7	1	0.050056	0.168486	32.2561	3.13549	0	0.417999	0	0.611588	K70	220000	220200	49	000718	2016	K70	7	0	0.194473	0.857143	1.64507
000718	2017	-1.31406	8	7	1	0.054265	0.100866	32.2454	3.17805	0	-0.470319	0	0.540393	K70	220000	220200	49	000718	2017	K70	7	0	0.190881	0.857143	1.64507
000718	2018	-1.33246	10	7	1	0.051823	0.0425927	32.2412	3.21888	0	-0.61047	0	0.529465	K70	220000	220200	49	000718	2018	K70	7	0	0.18742	0.857143	1.64507
000718	2019	-0.614298	13	7	1	0.067226	-0.0330119	32.2278	3.2581	0	0.287912	0	0.526626	K70	220000	220200	49	000718	2019	K70	7	0	0.226632	0.857143	1.76344
000718	2020	-1.61174	5	7	1	0.063425	0.00615998	32.2278	3.29584	0	-0.806269	0	0.455319	K70	220000	220200	49	000718	2020	K70	7	0	0.215336	0.571429	1.71022
000718	2021	-0.0070439	12	7	1	0.038953	0.0244025	32.2278	3.3322	0	-0.507141	0	0.411897	K70	220000	220200	49	000718	2021	K70	7	0	0.211029	0.571429	1.60721
000718	2022	0.619906	9	7	1	0.023533	0.0515629	32.2278	3.3673	0	0.303319	0	0.364664	K70	220000	220200	49	000718	2022	K70	7	0	0.206891	0.571429	1.60721
000718	2023	0.110317	8	7	1	0.01189	0.034044	32.2278	3.4012	0	-0.292895	0	0.352868	K70	220000	220200	49	000718	2023	K70	7	0	0.194275	0.571429	1.54983
000720	2013	-1.06057	6	11	0	0.011813	0.128514	0.0001	2.94444	1	-0.744542	2	0.825087	D44	370000	370900	121	000720	2013	D44	11	0.181818	0.0871641	0.454545	0.97298
000720	2014	-0.300722	6	11	0	0.023504	0.0902715	0.0001	2.99573	1	0.902732	2	0.794783	D44	370000	370900	121	000720	2014	D44	11	0.181818	0.0903163	0.363636	0.993544
000720	2015	0.28243	6	11	0	0.025213	0.138577	0.0001	3.04452	1	-0.0718941	2	0.765473	D44	370000	370900	121	000720	2015	D44	11	0.181818	0.0885975	0.363636	0.993544
000720	2016	0.666674	9	11	0	-0.009285	0.0908485	0	3.09104	1	0.010204	2	0.775646	D44	370000	370900	121	000720	2016	D44	11	0.181818	0.0689347	0.363636	1.08517
000720	2017	1.07879	17	9	0	-0.062569	0.0456733	0	3.13549	1	0.594294	1	0.842368	D44	370000	370900	81	000720	2017	D44	9	0.111111	0.0516627	0.333333	0.953077
000720	2019	0.981237	10	10	0	0.10586	-0.0597056	0	3.21888	1	0.587653	2	0.437524	D44	370000	370900	100	000720	2019	D44	10	0.2	0.110438	0.3	1.9473
000720	2020	-1.11917	7	10	0	0.053743	0.0788796	0	3.2581	1	-0.772764	1	0.455691	K70	370000	370900	100	000720	2020	K70	10	0.1	0.145563	0.5	2.2322
000720	2022	1.97876	8	10	0	-0.024324	0.00467108	0	3.3322	1	2.21676	1	0.524673	K70	370000	370900	100	000720	2022	K70	10	0.1	0.142244	0.4	1.89217
000720	2023	1.12421	9	10	0	-0.011392	-0.0109159	0	3.3673	1	1.06896	1	0.510675	K70	370000	370900	100	000720	2023	K70	10	0.1	0.130507	0.5	2.19254
000723	2013	-0.685209	7	9	1	0.04644	0.149219	0	3.04452	0	-0.178873	2	0.446698	C25	140000	140100	81	000723	2013	C25	9	0.222222	0.139363	0.777778	1.63923
000723	2014	-0.310004	8	10	0	0.011944	-0.0316964	0	3.09104	0	-0.0542981	2	0.401394	C25	140000	140100	100	000723	2014	C25	10	0.2	0.182202	0.6	1.58103
000723	2015	2.72268	6	9	0	-0.027451	0.0665101	0.0001	3.13549	0	1.48383	2	0.551948	C25	140000	140100	81	000723	2015	C25	9	0.222222	0.188554	0.555556	1.17134
000723	2016	1.4257	10	9	0	0.060867	0.0194308	0.0001	3.17805	0	0.0552237	2	0.412597	C25	140000	140100	81	000723	2016	C25	9	0.222222	0.184662	0.555556	1.40969
000723	2017	2.72268	17	9	0	0.088663	0.102451	0.0001	3.21888	0	0.736564	2	0.391882	C25	140000	140100	81	000723	2017	C25	9	0.222222	0.180927	0.555556	1.40969
000723	2018	1.75799	16	9	0	0.110719	0.0821376	0.19	3.2581	0	0.412534	2	0.566621	C25	140000	140100	81	000723	2018	C25	9	0.222222	0.17734	0.555556	1.4039
000723	2019	2.72268	13	9	0	0.055098	0.0981117	0.1941	3.29584	0	1.57683	2	0.527545	C25	140000	140100	81	000723	2019	C25	9	0.222222	0.173893	0.444444	1.58477
000723	2020	2.33507	21	9	0	0.033986	0.0481389	0.0608	3.3322	0	1.00765	3	0.555294	C25	140000	140100	81	000723	2020	C25	9	0.333333	0.142861	0.555556	1.61674
000723	2021	2.72268	15	9	0	0.106276	0.166999	0.0436	3.3673	0	2.68287	2	0.514204	C25	140000	140100	81	000723	2021	C25	9	0.222222	0.139562	0.555556	1.41548
000723	2022	1.39001	21	9	0	0.060965	0.0873917	0.1817	3.4012	0	-0.282626	2	0.547611	C25	140000	140100	81	000723	2022	C25	9	0.222222	0.13706	0.555556	1.41548
000723	2023	-0.145613	19	9	0	0.003686	0.021434	0.0894	3.43399	0	-1.7705	2	0.602049	C25	140000	140100	81	000723	2023	C25	9	0.222222	0.22178	0.666667	1.40969
000725	2009	-1.42836	17	11	0	-0.002132	0.0264588	0.0011	2.77259	1	-0.607758	1	0.28346	C39	110000	110000	121	000725	2009	C39	11	0.0909091	0.171295	0.636364	1.71488
000725	2010	0.100769	9	11	0	-0.041823	-0.0194231	0.0008	2.83321	1	2.18489	1	0.368249	C39	110000	110000	121	000725	2010	C39	11	0.0909091	0.168085	0.636364	1.71488
000725	2011	-1.3621	12	11	0	0.010087	-0.0113209	0.0008	2.89037	1	0.341805	1	0.490391	C39	110000	110000	121	000725	2011	C39	11	0.0909091	0.164993	0.636364	1.71488
000725	2012	-0.329852	9	11	0	0.002748	0.0460302	0.0016	2.94444	1	2.01305	1	0.474486	C39	110000	110000	121	000725	2012	C39	11	0.0909091	0.162368	0.636364	1.71488
000725	2013	0.293279	12	11	0	0.032118	0.0967861	0.0007	2.99573	1	1.98144	0	0.587693	C39	110000	110000	121	000725	2013	C39	11	0	0.152329	0.545455	1.58066
000725	2014	-1.49371	16	12	0	0.019935	0.0594231	0.0074	3.04452	1	-0.0763534	1	0.43512	C39	110000	110000	144	000725	2014	C39	12	0.0833333	0.142646	0.583333	1.79176
000725	2015	-0.244138	12	11	0	0.010735	0.0687672	0.0063	3.09104	1	0.977553	1	0.486537	C39	110000	110000	121	000725	2015	C39	11	0.0909091	0.145152	0.545455	1.94637
000725	2016	-0.244202	13	12	0	0.00997	0.0491056	0.0068	3.13549	1	0.726289	1	0.551437	C39	110000	110000	144	000725	2016	C39	12	0.0833333	0.148069	0.583333	2.07742
000725	2017	0.137177	13	12	0	0.030692	0.102562	0.0069	3.17805	1	1.12162	2	0.592813	C39	110000	110000	144	000725	2017	C39	12	0.166667	0.130397	0.583333	2.16897
000725	2018	-0.250157	12	12	0	0.009472	0.0844791	0.0097	3.21888	1	0.668742	1	0.604125	C39	110000	110000	144	000725	2018	C39	12	0.0833333	0.150268	0.583333	2.22126
000725	2019	-0.0628006	16	12	0	-0.001399	0.076622	0.0084	3.2581	1	0.722631	1	0.585627	C39	110000	110000	144	000725	2019	C39	12	0.0833333	0.153465	0.666667	2.05896
000725	2020	-0.748557	12	12	0	0.010673	0.0925189	0.0507	3.29584	1	-1.0713	1	0.591291	C39	110000	110000	144	000725	2020	C39	12	0.0833333	0.16044	0.583333	2.12654
000725	2021	0.625594	16	12	0	0.067667	0.138463	0.0479	3.3322	1	0.125671	2	0.517767	C39	110000	110000	144	000725	2021	C39	12	0.166667	0.13993	0.583333	2.12512
000725	2022	0.510901	15	10	0	-0.004131	0.102295	0.0416	3.3673	1	-0.600621	1	0.519601	C39	110000	110000	100	000725	2022	C39	10	0.1	0.13379	0.4	1.64105
000725	2023	0.663826	15	11	0	0.000882	0.0913717	0.0415	3.4012	1	0.0125247	1	0.528137	C39	110000	110000	121	000725	2023	C39	11	0.0909091	0.135055	0.454545	1.7005
000726	2009	-1.02213	8	15	0	0.095785	0.157354	0.134	2.77259	0	0.205276	3	0.335619	C17	370000	370300	225	000726	2009	C17	15	0.2	0.239244	0.933333	1.27889
000726	2010	-2.06536	11	14	0	0.116173	0.171902	0.134	2.83321	0	-0.852399	3	0.324162	C17	370000	370300	196	000726	2010	C17	14	0.214286	0.223123	0.928571	1.19912
000726	2011	-0.86156	11	14	0	0.115078	0.128942	0.2907	2.89037	0	0.989076	3	0.294377	C17	370000	370300	196	000726	2011	C17	14	0.214286	0.239192	0.928571	1.521
000726	2012	-1.84885	8	14	0	0.087799	0.143557	0.292	2.94444	0	-0.372325	3	0.306452	C17	370000	370300	196	000726	2012	C17	14	0.214286	0.235846	0.928571	1.521
000726	2013	-2.35433	9	13	0	0.123611	0.17284	0.2175	2.99573	0	-1.1819	3	0.237442	C17	370000	370300	169	000726	2013	C17	13	0.230769	0.243089	0.923077	1.10749
000726	2014	-1.68328	10	13	0	0.113516	0.128899	0.1959	3.04452	0	-0.0832404	2	0.186753	C17	370000	370300	169	000726	2014	C17	13	0.153846	0.237459	0.923077	1.55769
000726	2015	-1.92951	12	13	1	0.080907	0.113032	0.1887	3.09104	0	-1.02892	2	0.199597	C17	370000	370300	169	000726	2015	C17	13	0.153846	0.232455	0.923077	1.55769
000726	2016	-1.6432	8	13	1	0.090684	0.139338	0.1496	3.13549	0	-0.34587	4	0.211971	C17	370000	370300	169	000726	2016	C17	13	0.307692	0.23493	0.923077	1.54705
000726	2017	0.0124734	10	14	1	0.08685	0.102062	0.1532	3.17805	0	1.2799	4	0.235536	C17	370000	370300	196	000726	2017	C17	14	0.285714	0.275399	0.928571	1.49338
000726	2018	-2.41508	8	14	1	0.08144	0.135735	0.1196	3.21888	0	-0.34374	4	0.266844	C17	370000	370300	196	000726	2018	C17	14	0.285714	0.27061	0.928571	1.49338
000726	2019	-1.52885	14	14	1	0.083239	0.0913817	0.1277	3.2581	0	-0.14482	5	0.301725	C17	370000	370300	196	000726	2019	C17	14	0.357143	0.255073	0.857143	1.87341
000726	2020	-1.70838	12	14	1	0.007345	0.0489316	0.1243	3.29584	0	-0.180847	5	0.332915	C17	370000	370300	196	000726	2020	C17	14	0.357143	0.250842	0.857143	1.96408
000726	2021	0.321277	9	12	1	0.025203	0.0268061	0.3822	3.3322	0	-1.08408	4	0.355742	C17	370000	370300	144	000726	2021	C17	12	0.333333	0.260164	0.833333	1.63233
000726	2022	-0.062861	9	12	1	0.072935	0.106531	0.3854	3.3673	0	-1.44164	4	0.295346	C17	370000	370300	144	000726	2022	C17	12	0.333333	0.281491	0.833333	1.88842
000726	2023	-0.0841115	13	12	1	0.029512	0.063652	0.3962	3.4012	0	-1.10165	4	0.283897	C17	370000	370300	144	000726	2023	C17	12	0.333333	0.276494	0.833333	1.88842
000729	2009	-1.80131	8	15	1	0.063454	0.17369	0.0159	2.48491	1	-0.578272	4	0.271055	C15	110000	110000	225	000729	2009	C15	15	0.266667	0.167605	0.666667	0.975062
000729	2010	-1.92474	13	14	1	0.059183	0.105529	0.0163	2.56495	1	-0.941421	4	0.351839	C15	110000	110000	196	000729	2010	C15	14	0.285714	0.148224	0.642857	1.02009
000729	2011	-2.31771	6	15	1	0.055	0.0494067	0.0163	2.63906	1	-0.388201	4	0.392123	C15	110000	110000	225	000729	2011	C15	15	0.266667	0.161336	0.666667	0.975062
000729	2012	-2.04369	13	15	0	0.035872	0.0731511	0.0166	2.70805	1	-0.338892	4	0.394888	C15	110000	110000	225	000729	2012	C15	15	0.266667	0.15447	0.666667	0.841865
000729	2013	-1.86052	7	15	0	0.041325	0.163629	0.0158	2.77259	1	-0.273371	4	0.315496	C15	110000	110000	225	000729	2013	C15	15	0.266667	0.151734	0.666667	0.841865
000729	2014	-0.681908	7	15	0	0.041818	0.0635331	0.0137	2.83321	1	1.16982	4	0.293281	C15	110000	110000	225	000729	2014	C15	15	0.266667	0.144088	0.666667	1.0224
000729	2015	-0.962544	6	15	0	0.034394	0.0889618	0.0137	2.89037	1	0.219316	4	0.249375	C15	110000	110000	225	000729	2015	C15	15	0.266667	0.146232	0.666667	1.4652
000729	2016	-0.974489	5	15	0	0.017466	0.0682142	0.0137	2.94444	1	0.567281	4	0.250602	C15	110000	110000	225	000729	2016	C15	15	0.266667	0.14376	0.666667	1.4652
000729	2017	-0.683818	10	15	1	0.009532	0.0766658	0.0086	2.99573	1	-0.0387736	4	0.24434	C15	110000	110000	225	000729	2017	C15	15	0.266667	0.193351	0.866667	1.67288
000729	2018	-0.499714	5	15	1	0.012666	0.060796	0.0086	3.04452	1	0.288933	4	0.222432	C15	110000	110000	225	000729	2018	C15	15	0.266667	0.189844	0.866667	1.70346
000729	2019	-0.757623	6	11	1	0.014508	0.0866824	0.0031	3.09104	1	0.0579163	3	0.239321	C15	110000	110000	121	000729	2019	C15	11	0.272727	0.210229	0.818182	1.7782
000729	2021	0.578189	7	15	1	0.01508	0.0836819	0.0031	3.17805	1	-0.527355	2	0.280513	C15	110000	110000	225	000729	2021	C15	15	0.133333	0.142727	0.733333	1.7514
000729	2022	2.70781	7	7	0	0.026536	0.0830126	0.0009	3.21888	1	1.38377	1	0.310642	C15	110000	110000	49	000729	2022	C15	7	0.142857	0.112599	0.571429	1.18881
000729	2023	1.55219	5	6	0	0.040266	0.0663122	0.0009	3.2581	1	0.952445	0	0.30398	C15	110000	110000	36	000729	2023	C15	6	0	0.0722386	0.5	0.693147
000733	2015	-0.384187	10	7	0	0.02798	0.0532182	0	2.89037	1	-0.427993	0	0.426566	C39	520000	520100	49	000733	2015	C39	7	0	0.117189	0.285714	1.16334
000733	2016	-0.245645	11	7	0	0.02297	0.0204609	0	2.94444	1	-0.571883	0	0.505207	C39	520000	520100	49	000733	2016	C39	7	0	0.11884	0.285714	1.21112
000733	2017	0.451171	16	7	0	0.023083	-0.0607018	0	2.99573	1	-0.0545865	0	0.522398	C39	520000	520100	49	000733	2017	C39	7	0	0.116496	0.285714	1.4943
000733	2018	0.503931	13	7	0	0.025363	0.0313829	0	3.04452	1	0.0378146	1	0.509791	C39	520000	520100	49	000733	2018	C39	7	0.142857	0.0674031	0.428571	1.68715
000733	2019	-0.0737391	15	7	0	0.033686	0.0296017	0	3.09104	1	-0.817039	1	0.386039	C39	520000	520100	49	000733	2019	C39	7	0.142857	0.0660961	0.428571	1.68715
000733	2021	-0.0657208	14	7	0	0.134586	0.120056	0.0988	3.17805	1	-0.325083	2	0.331351	C39	520000	520100	49	000733	2021	C39	7	0.285714	0.0572358	0.428571	0.749188
000733	2022	-0.0955211	10	7	0	0.175738	0.0605661	0.038	3.21888	1	-0.509802	2	0.28078	C39	520000	520100	49	000733	2022	C39	7	0.285714	0.0548947	0.428571	1.34644
000733	2023	0.222869	8	7	0	0.149289	0.0685339	0.0281	3.2581	1	-0.230854	2	0.201833	C39	520000	520100	49	000733	2023	C39	7	0.285714	0.0538645	0.428571	1.64507
000735	2013	-1.43014	7	7	0	0.005945	0.0425787	0.0075	2.99573	0	-0.357435	1	0.578396	A03	460000	460100	49	000735	2013	A03	7	0.142857	0.170425	0.428571	0.545031
000735	2014	-1.29905	6	7	0	0.012852	-0.00513952	0.0075	3.04452	0	-0.219794	1	0.57368	A03	460000	460100	49	000735	2014	A03	7	0.142857	0.167334	0.428571	0.688404
000735	2015	-1.75156	7	7	0	0.014334	0.00562992	0.0984	3.09104	0	-1.47603	1	0.593408	A03	460000	460100	49	000735	2015	A03	7	0.142857	0.165148	0.428571	0.950271
000735	2016	-1.53853	11	7	0	0.014409	0.0466985	2.4781	3.13549	0	-2.15599	3	0.427212	A03	460000	460100	49	000735	2016	A03	7	0.428571	0.0943821	0.571429	1.46197
000735	2017	-1.9101	11	7	0	0.025142	0.0512218	0.0726	3.17805	0	-1.99039	3	0.405789	A03	460000	460100	49	000735	2017	A03	7	0.428571	0.0925262	0.571429	1.43365
000735	2018	0.730488	5	7	0	0.061878	0.00901585	0.0726	3.21888	0	-0.31044	3	0.352215	A03	460000	460100	49	000735	2018	A03	7	0.428571	0.090742	0.571429	1.43365
000735	2019	-0.509521	7	7	0	0.004727	-0.00583325	0.0726	3.2581	0	-0.992793	3	0.357066	A03	460000	460100	49	000735	2019	A03	7	0.428571	0.0890252	0.571429	1.43365
000735	2020	-0.746439	8	7	0	0.012826	-0.0318163	0.0726	3.29584	0	-1.33385	3	0.490934	A03	460000	460100	49	000735	2020	A03	7	0.428571	0.0873723	0.571429	1.43365
000735	2021	0.486652	7	7	1	-0.039852	0.108496	0.0726	3.3322	0	-0.643507	3	0.613377	A03	460000	460100	49	000735	2021	A03	7	0.428571	0.0857795	0.571429	1.41402
000735	2022	0.860066	8	7	1	0.009032	0.0452798	0.0713	3.3673	0	-0.0649584	1	0.619392	A03	460000	460100	49	000735	2022	A03	7	0.142857	0.23523	0.714286	0.853189
000735	2023	0.381848	8	7	1	-0.044982	0.0296803	0.0713	3.4012	0	-0.970814	1	0.636905	A03	460000	460100	49	000735	2023	A03	7	0.142857	0.205589	0.857143	1.40397
000736	2021	-0.0193802	21	8	0	0.005207	-0.0313604	0.0004	3.3322	1	-0.460163	0	0.873587	K70	500000	500000	64	000736	2021	K70	8	0	0.079888	0.25	1.60251
000736	2022	1.23371	19	9	0	0.007446	0.0213743	0	3.3673	1	1.15084	1	0.861324	K70	500000	500000	81	000736	2022	K70	9	0.111111	0.113851	0.222222	1.40267
000738	2010	-1.29755	5	13	0	0.044539	0.143674	0	2.56495	1	-1.38647	3	0.393761	C37	430000	430200	169	000738	2010	C37	13	0.230769	0.145207	0.153846	1.02846
000738	2011	-0.628603	9	13	0	0.040813	0.00745478	0	2.63906	1	-0.368421	3	0.455341	C37	430000	430200	169	000738	2011	C37	13	0.230769	0.160097	0.230769	1.00418
000738	2012	-0.38072	5	13	0	0.04251	0.0420205	0	2.70805	1	-0.0208592	3	0.423271	C37	430000	430200	169	000738	2012	C37	13	0.230769	0.161762	0.230769	1.1351
000738	2013	-0.545919	11	15	0	0.03221	0.0205928	0	2.77259	1	-0.114084	3	0.302078	C37	430000	430200	225	000738	2013	C37	15	0.2	0.144467	0.2	1.13471
000738	2014	-0.757787	6	13	0	0.029041	0.021207	0	2.83321	1	-0.529521	3	0.281929	C37	320000	320200	169	000738	2014	C37	13	0.230769	0.151878	0.230769	1.30046
000738	2015	0.510369	7	12	0	0.028693	0.0913289	0.0018	2.89037	1	0.282331	3	0.277251	C37	320000	320200	144	000738	2015	C37	12	0.25	0.0876808	0.166667	1.52812
000738	2016	1.2692	8	9	0	0.030772	0.0272793	0.0009	2.94444	1	1.03342	2	0.23758	C37	320000	320200	81	000738	2016	C37	9	0.222222	0.0882506	0.333333	1.50625
000738	2017	1.42039	5	9	0	0.030249	0.138993	0.0009	2.99573	1	1.23783	2	0.24138	C37	320000	320200	81	000738	2017	C37	9	0.222222	0.102956	0.444444	1.59635
000738	2018	-0.308323	7	8	0	0.035461	-0.0476729	0.0009	3.04452	1	-0.749387	1	0.219198	C37	320000	320200	64	000738	2018	C37	8	0.125	0.0759677	0.375	1.34213
000738	2019	1.54158	11	13	0	0.033261	0.147478	0.0009	3.09104	1	0.786603	2	0.24671	C37	320000	320200	169	000738	2019	C37	13	0.153846	0.0924266	0.230769	1.29215
000738	2020	1.14937	9	12	0	0.042088	0.045914	0	3.13549	1	0.427762	1	0.273949	C37	320000	320200	144	000738	2020	C37	12	0.0833333	0.0696599	0.333333	1.13911
000738	2021	1.07394	9	14	0	0.03633	0.0630768	0	3.17805	1	0.501452	1	0.246407	C37	320000	320200	196	000738	2021	C37	14	0.0714286	0.0732875	0.285714	1.44921
000738	2022	1.47482	6	14	0	0.046053	0.0525049	0	3.21888	1	0.82086	1	0.235813	C37	320000	320200	196	000738	2022	C37	14	0.0714286	0.0720362	0.285714	1.52559
000738	2023	1.25218	9	15	0	0.046277	0.062326	0	3.2581	1	0.304019	1	0.226518	C37	320000	320200	225	000738	2023	C37	15	0.0666667	0.0883413	0.333333	1.81727
000739	2017	1.82244	8	7	1	0.045086	0.0368643	0.0051	2.99573	0	1.1015	1	0.464079	C27	330000	330783	49	000739	2017	C27	7	0.142857	0.138635	0.714286	1.27598
000739	2018	1.08137	5	7	1	0.064438	0.144797	0.0051	3.04452	0	0.0661939	1	0.418463	C27	330000	330783	49	000739	2018	C27	7	0.142857	0.136081	0.714286	1.27598
000739	2019	0.241154	6	7	1	0.084844	0.208516	0.0051	3.09104	0	-0.723964	1	0.422317	C27	330000	330783	49	000739	2019	C27	7	0.142857	0.133619	0.714286	1.27598
000739	2020	0.545762	6	7	0	0.108973	0.141368	0.0141	3.13549	0	-0.549836	1	0.41417	C27	330000	330783	49	000739	2020	C27	7	0.142857	0.0659079	0.571429	1.27598
000739	2021	1.13457	5	7	0	0.10428	0.0667605	0.0141	3.17805	0	0.411195	2	0.447798	C27	330000	330783	49	000739	2021	C27	7	0.285714	0.0617541	0.714286	1.27598
000739	2022	1.10838	7	7	0	0.082317	0.110356	0.0498	3.21888	0	0.260204	1	0.5407	C27	330000	330783	49	000739	2022	C27	7	0.142857	0.0614341	0.714286	1.21112
000739	2023	0.19279	6	7	0	0.082655	0.0807793	0.0492	3.2581	0	-0.71502	1	0.512016	C27	330000	330783	49	000739	2023	C27	7	0.142857	0.0603399	0.714286	1.21112
000753	2009	-2.86234	5	7	0	0.04018	0.0203001	0	2.70805	1	-2.93286	0	0.582709	G58	350000	350600	49	000753	2009	G58	7	0	0.144408	0.714286	1.51687
000753	2010	-1.7677	9	7	0	0.036946	-0.103382	0	2.77259	1	-1.01997	0	0.649798	F51	350000	350600	49	000753	2010	F51	7	0	0.141363	0.714286	1.43743
000753	2011	-2.37493	7	9	0	0.035486	0.0167939	0	2.83321	1	-1.37865	0	0.705821	F51	350000	350600	81	000753	2011	F51	9	0	0.127209	0.777778	1.25442
000753	2012	-2.06655	6	9	0	0.027714	-0.11472	0	2.89037	1	-1.07189	0	0.692971	F52	350000	350600	81	000753	2012	F52	9	0	0.121167	0.777778	1.25442
000753	2013	-1.90927	8	9	0	0.03105	0.00953465	0	2.94444	1	-1.18213	0	0.710946	F52	350000	350600	81	000753	2013	F52	9	0	0.118743	0.777778	1.25442
000753	2015	-1.93753	12	9	0	-0.023804	0.00566585	0	3.04452	1	-1.74157	1	0.615609	F52	350000	350600	81	000753	2015	F52	9	0.111111	0.150326	0.666667	1.04415
000753	2016	-0.774003	17	8	0	0.03643	0.030092	0	3.09104	1	-1.00451	1	0.580786	F52	350000	350600	64	000753	2016	F52	8	0.125	0.155041	0.625	1.10343
000753	2017	-2.00812	13	8	0	0.015798	0.158372	0	3.13549	1	-2.03324	1	0.554079	F52	350000	350600	64	000753	2017	F52	8	0.125	0.148411	0.625	1.10343
000753	2018	-1.49042	10	9	0	0.016383	0.00239042	0	3.17805	1	-1.81369	1	0.527247	F52	350000	350600	81	000753	2018	F52	9	0.111111	0.13934	0.666667	1.29408
000753	2019	-1.75848	11	9	0	0.020916	0.100763	0	3.21888	1	-1.98684	0	0.558788	F52	350000	350600	81	000753	2019	F52	9	0	0.172364	0.666667	1.26211
000753	2020	-1.55342	11	8	0	0.018892	0.0415354	0	3.2581	1	-1.83801	0	0.637744	F52	350000	350600	64	000753	2020	F52	8	0	0.165629	0.625	1.34213
000753	2021	-0.00723955	9	7	0	0.018167	-0.111982	0	3.29584	1	-0.231549	1	0.663041	F52	350000	350600	49	000753	2021	F52	7	0.142857	0.162123	0.571429	0.806898
000753	2022	-0.228259	13	7	0	0.010848	0.0614247	0	3.3322	1	-0.78019	1	0.679762	F52	350000	350600	49	000753	2022	F52	7	0.142857	0.182011	0.285714	0.797135
000753	2023	-0.400447	9	7	0	0.009539	-0.0246946	0	3.3673	1	-1.16062	1	0.699677	F52	350000	350600	49	000753	2023	F52	7	0.142857	0.178318	0.285714	0.797135
000758	2009	-1.66478	18	9	0	0.028186	0.0615871	0.0068	2.48491	1	-1.13907	0	0.609255	E48	110000	110000	81	000758	2009	E48	9	0	0.183559	0	1.29341
000758	2010	-0.97752	19	9	0	0.032361	0.00245257	0.0068	2.56495	1	0.218382	0	0.608447	B09	110000	110000	81	000758	2010	B09	9	0	0.179952	0	1.29341
000758	2011	-1.75231	20	9	0	0.041142	-0.0254941	0.0068	2.63906	1	-0.297508	0	0.659839	B09	110000	110000	81	000758	2011	B09	9	0	0.145676	0	1.24685
000758	2012	-1.76425	20	9	0	0.014624	-0.0737948	0.0068	2.70805	1	-0.541372	0	0.708691	B09	110000	110000	81	000758	2012	B09	9	0	0.142972	0	1.24685
000758	2013	-1.83279	21	9	0	0.010242	0.00950557	0.0069	2.77259	1	-0.891148	0	0.628521	B09	110000	110000	81	000758	2013	B09	9	0	0.140367	0	1.24685
000758	2014	-1.54693	24	9	0	0.016697	0.029518	0.0069	2.83321	1	0.0925789	0	0.667121	B09	110000	110000	81	000758	2014	B09	9	0	0.153493	0	1.90375
000758	2015	-1.34132	24	9	0	0.012893	0.0630499	0.0141	2.89037	1	-1.34242	0	0.722136	B09	110000	110000	81	000758	2015	B09	9	0	0.150931	0	2.11592
000758	2016	-1.31858	25	9	0	0.014435	-0.0963288	0.0111	2.94444	1	-1.12509	0	0.720032	B09	110000	110000	81	000758	2016	B09	9	0	0.148204	0	2.11592
000758	2017	-0.848674	28	9	0	0.016497	0.0721	0.0104	2.99573	1	-0.930858	0	0.699863	B09	110000	110000	81	000758	2017	B09	9	0	0.144082	0	2.3223
000758	2020	0.452254	33	9	0	0.006339	-0.0145165	0.0033	3.13549	1	-0.463439	0	0.592976	B09	110000	110000	81	000758	2020	B09	9	0	0.140493	0	1.96256
000758	2021	1.74446	25	9	0	0.011633	0.135371	0.0026	3.17805	1	0.19787	0	0.554778	B09	110000	110000	81	000758	2021	B09	9	0	0.148906	0	2.02003
000758	2022	1.74364	18	7	0	0.019007	0.0112085	0.0026	3.21888	1	0.3339	0	0.595757	B09	110000	110000	49	000758	2022	B09	7	0	0.149363	0	2.24312
000758	2023	1.74856	14	7	0	0.026842	0.129159	0.0762	3.2581	1	0.557854	0	0.557015	B09	110000	110000	49	000758	2023	B09	7	0	0.128478	0	2.39782
000759	2009	-2.36166	10	13	0	0.046079	0.147051	0.0222	2.99573	1	-1.66991	3	0.626024	F52	420000	420100	169	000759	2009	F52	13	0.230769	0.168471	0.307692	0.682577
000759	2010	-1.80916	7	13	0	0.042653	0.138852	0.0223	3.04452	1	-0.593596	3	0.572467	F52	420000	420100	169	000759	2010	F52	13	0.230769	0.16755	0.384615	0.879881
000759	2011	-1.29551	9	13	0	0.033898	0.106258	0.0238	3.09104	1	0.321834	3	0.646195	F52	420000	420100	169	000759	2011	F52	13	0.230769	0.178809	0.384615	1.15107
000759	2012	-1.86916	11	13	0	0.025459	0.128592	0.0238	3.13549	1	-0.903554	3	0.63168	F52	420000	420100	169	000759	2012	F52	13	0.230769	0.175572	0.384615	1.15107
000759	2013	-1.41722	10	13	0	0.019158	0.0838914	0.0238	3.17805	1	-0.648252	4	0.667444	F52	420000	420100	169	000759	2013	F52	13	0.307692	0.155917	0.384615	1.24174
000759	2015	-0.507772	8	10	0	0.000389	0.0129099	0.0231	3.2581	1	-0.676345	2	0.654269	F52	420000	420100	100	000759	2015	F52	10	0.2	0.161696	0.3	1.521
000759	2016	-0.440754	9	11	0	0.000689	0.0762915	0.0233	3.29584	1	-0.735788	3	0.668993	F52	420000	420100	121	000759	2016	F52	11	0.272727	0.150517	0.272727	1.67989
000759	2017	-0.0127097	9	11	0	0.00907	0.0221211	0.0213	3.3322	1	-0.146798	4	0.582708	F52	420000	420100	121	000759	2017	F52	11	0.363636	0.161356	0.363636	1.96213
000759	2018	0.030329	11	11	0	0.052813	0.0738164	0.0148	3.3673	1	-0.0658141	4	0.550148	F52	420000	420100	121	000759	2018	F52	11	0.363636	0.158906	0.181818	1.97563
000759	2021	0.44505	11	11	0	-0.003365	0.0749583	0.0001	3.46574	1	0.464536	4	0.755591	F52	420000	420100	121	000759	2021	F52	11	0.363636	0.130293	0.272727	2.08498
000759	2022	0.929755	13	9	0	-0.027863	0.0613397	0.0001	3.49651	1	0.946732	1	0.786862	F52	420000	420100	81	000759	2022	F52	9	0.111111	0.145517	0.333333	1.53242
000759	2023	0.515008	8	11	0	-0.029013	0.0456684	0.3011	3.52636	1	0.242899	2	0.793188	F52	420000	420100	121	000759	2023	F52	11	0.181818	0.143015	0.272727	1.92489
000761	2009	-1.96037	7	6	0	-0.044374	0.103065	0.0004	2.48491	1	-1.68073	1	0.594372	C31	210000	210500	36	000761	2009	C31	6	0.166667	0.0765466	0.833333	1.32966
000761	2010	-1.53232	4	7	0	0.025795	0.0721036	0.0004	2.56495	1	-1.37215	2	0.58058	C31	210000	210500	49	000761	2010	C31	7	0.285714	0.102132	0.714286	0.913907
000761	2011	-1.1222	6	7	0	0.019376	0.0324765	0	2.63906	1	-0.93794	2	0.621051	C31	210000	210500	49	000761	2011	C31	7	0.285714	0.101166	0.857143	0.919102
000761	2012	-0.766297	8	7	0	0.001812	0.0230716	0	2.70805	1	-1.04533	2	0.600391	C31	210000	210500	49	000761	2012	C31	7	0.285714	0.0992774	0.857143	0.919102
000761	2013	-0.397283	5	7	0	0.006491	0.0624373	0	2.77259	1	-0.453313	2	0.635808	C31	210000	210500	49	000761	2013	C31	7	0.285714	0.0656034	0.857143	0.641115
000761	2014	-1.5281	7	6	0	0.006404	0.0583304	0.0024	2.83321	1	-1.52798	1	0.67792	C31	210000	210500	36	000761	2014	C31	6	0.166667	0.122818	0.666667	0.664831
000761	2015	-0.272849	7	7	0	-0.072893	-0.0518426	0	2.89037	1	-1.02268	1	0.720229	C31	210000	210500	49	000761	2015	C31	7	0.142857	0.0957032	0.857143	1.75306
000761	2016	0.00587744	6	7	0	0.015243	0.176479	0	2.94444	1	-1.34079	1	0.755066	C31	210000	210500	49	000761	2016	C31	7	0.142857	0.107154	0.714286	0.641115
000761	2017	1.88424	7	7	0	0.025547	0.0435607	0	2.99573	1	0.499011	1	0.764294	C31	210000	210500	49	000761	2017	C31	7	0.142857	0.105191	0.714286	0.641115
000761	2018	1.16654	7	6	0	0.017376	0.0607041	0	3.04452	1	-0.00668764	1	0.670324	C31	210000	210500	36	000761	2018	C31	6	0.166667	0.0970125	0.833333	0.797135
000761	2019	-0.399812	12	8	0	0.009169	0.114896	0	3.09104	1	-1.1396	2	0.67047	C31	210000	210500	64	000761	2019	C31	8	0.25	0.0913608	0.75	1.36336
000761	2020	-0.0414497	9	7	0	0.006022	-0.0313656	0	3.13549	1	-0.709155	1	0.668489	C31	210000	210500	49	000761	2020	C31	7	0.142857	0.15021	0.714286	0.91551
000762	2009	-1.36661	8	9	0	-0.014576	0.15454	0.0056	2.70805	1		1	0.435976	B08	540000	540100	81	000762	2009	B08	9	0.111111	0.140732	0.333333	1.37772
000762	2010	-1.35666	10	9	0	0.008275	0.0393833	0.0056	2.77259	1	1.41421	1	0.313195	B08	540000	540100	81	000762	2010	B08	9	0.111111	0.137745	0.333333	1.37772
000762	2011	-1.09304	9	9	0	0.010247	-0.0583976	0.0037	2.83321	1	5.36442e-07	1	0.134656	B08	540000	540100	81	000762	2011	B08	9	0.111111	0.134882	0.333333	1.37772
000762	2012	-1.58066	10	9	0	-0.063602	0.018926	0.0023	2.89037	1	0.119262	2	0.173278	B08	540000	540100	81	000762	2012	B08	9	0.222222	0.0902951	0.222222	1.34453
000762	2013	-1.1566	10	9	0	0.01045	-0.0411156	0	2.94444	1	0.0332352	3	0.187615	B08	540000	540100	81	000762	2013	B08	9	0.333333	0.0816787	0.333333	1.41937
000762	2015	-0.124913	9	9	0	0.014857	0.127734	0.007	3.04452	1	-0.672464	3	0.158811	B08	540000	540100	81	000762	2015	B08	9	0.333333	0.0782356	0.333333	1.34453
000762	2018	-0.725419	7	6	0	-0.070242	-0.0217284	0.006	3.17805	1	-1.39479	1	0.14416	B08	540000	540100	36	000762	2018	B08	6	0.166667	0.0652303	0.166667	1.4365
000762	2021	0.922886	13	9	0	0.063807	0.138213	0.0048	3.29584	1	-1.8723	3	0.09827	B08	540000	540100	81	000762	2021	B08	9	0.333333	0.0954875	0.111111	2.18374
000762	2022	1.73806	13	9	0	0.194119	0.220211	0.031	3.3322	1	-0.354146	3	0.459416	B08	540000	540100	81	000762	2022	B08	9	0.333333	0.0936783	0.111111	2.18374
000762	2023	1.19906	9	9	0	0.032526	0.0467065	0.0306	3.3673	1	0.0733817	3	0.533501	B08	540000	540100	81	000762	2023	B08	9	0.333333	0.0919363	0.111111	2.1089
000767	2019	1.19474	13	8	0	0.00032	0.0435234	0.0002	3.2581	1	1.04462	0	0.843162	D44	140000	140100	64	000767	2019	D44	8	0	0.0516627	0	1.42877
000767	2021	2.21564	13	9	0	-0.00424	0.032919	0.0025	3.3322	1	1.68698	0	0.850727	D44	140000	140100	81	000767	2021	D44	9	0	0.101773	0	0.912615
000767	2022	2.28525	10	5	0	-0.012695	0.0182479	0.0025	3.3673	1	1.46294	0	0.829455	D44	140000	140100	25	000767	2022	D44	5	0	0.128558	0.2	1.01029
000767	2023	1.13489	9	5	1	-0.011107	-0.0260134	0.0024	3.4012	1	0.162653	2	0.821392	D44	140000	140100	25	000767	2023	D44	5	0.4	0.110375	0.2	1.46607
000768	2009	-1.99974	10	14	0	0.018542	0.0144399	0.0091	2.48491	1	-1.93228	0	0.426329	C37	610000	610100	196	000768	2009	C37	14	0	0.15336	0.0714286	1.25852
000768	2010	0.202272	12	16	0	0.018675	0.00551165	0.0079	2.56495	1	0.894098	0	0.506343	C37	610000	610100	256	000768	2010	C37	16	0	0.173158	0.0625	1.39947
000768	2011	0.461292	13	16	0	0.006301	0.00469364	0.0062	2.63906	1	1.41324	0	0.522837	C37	610000	610100	256	000768	2011	C37	16	0	0.161454	0.125	1.48896
000768	2012	1.02678	12	16	0	0.008956	-0.0248113	0.0004	2.70805	1	1.73191	0	0.584421	C37	610000	610100	256	000768	2012	C37	16	0	0.147728	0.0625	1.41196
000768	2013	-0.260174	11	16	0	0.011428	0.0589555	0.0004	2.77259	1	0.430399	0	0.615896	C37	610000	610100	256	000768	2013	C37	16	0	0.145084	0.125	1.16703
000768	2014	0.109522	15	14	0	0.011033	-0.0332654	0	2.83321	1	0.849455	1	0.620594	C37	610000	610100	196	000768	2014	C37	14	0.0714286	0.146228	0.214286	1.61734
000768	2015	0.917756	14	13	0	0.012297	0.0352948	0.0007	2.89037	1	1.31504	2	0.547784	C37	610000	610100	169	000768	2015	C37	13	0.153846	0.137483	0.230769	1.94542
000768	2016	-0.185739	12	10	0	0.011602	0.036253	0.0009	2.94444	1	-0.404486	2	0.548585	C37	610000	610100	100	000768	2016	C37	10	0.2	0.160579	0.2	2.22114
000768	2017	0.196955	14	14	0	0.011644	0.0321463	0.0007	2.99573	1	0.689632	3	0.566791	C37	610000	610100	196	000768	2017	C37	14	0.214286	0.108531	0.214286	2.40002
000768	2018	0.513022	8	14	0	0.010604	0.0293076	0.0007	3.04452	1	0.661137	3	0.596783	C37	610000	610100	196	000768	2018	C37	14	0.214286	0.109549	0.214286	2.3986
000768	2019	0.461259	11	13	0	0.01167	0.0113502	0.0006	3.09104	1	0.136426	3	0.659529	C37	610000	610100	169	000768	2019	C37	13	0.230769	0.121849	0.230769	2.4021
000768	2021	0.785001	9	11	0	0.00907	-0.131297	0.0002	3.17805	1	0.082964	0	0.781332	C37	610000	610100	121	000768	2021	C37	11	0	0.0841592	0.181818	1.81625
000768	2022	0.995408	10	11	0	0.006369	0.264018	0.0002	3.21888	1	0.191388	0	0.803657	C37	610000	610100	121	000768	2022	C37	11	0	0.0801343	0.181818	1.86474
000768	2023	0.430109	10	11	0	0.01064	-0.0681485	0.0213	3.2581	1	-0.719917	0	0.75847	C37	610000	610100	121	000768	2023	C37	11	0	0.0999944	0.181818	2.20962
000778	2009	-2.62266	8	9	0	0.058479	0.0565223	0.0654	2.48491	1	-1.92854	1	0.452705	C33	130000	130481	81	000778	2009	C33	9	0.111111	0.174146	0.222222	1.26145
000778	2010	-1.66844	12	9	0	0.057832	0.00858886	0.068	2.56495	1	-1.02246	1	0.548247	C33	130000	130481	81	000778	2010	C33	9	0.111111	0.170783	0.222222	1.26145
000778	2011	-2.42473	11	9	0	0.053629	0.0272361	0.0695	2.63906	1	-1.60127	1	0.589636	C33	130000	130481	81	000778	2011	C33	9	0.111111	0.167547	0.222222	1.26145
000778	2012	-1.52225	10	9	0	0.037708	0.0590974	0.0514	2.70805	1	-1.47356	0	0.651748	C33	130000	130481	81	000778	2012	C33	9	0	0.172005	0.222222	1.18872
000778	2013	-2.14769	10	9	0	0.021186	0.00073913	0.0444	2.77259	1	-2.13755	0	0.662497	C33	130000	130481	81	000778	2013	C33	9	0	0.16876	0.222222	1.18872
000778	2014	-0.95358	14	9	0	0.01045	0.0376357	0.0444	2.83321	1	-0.762997	0	0.667699	C33	130000	130481	81	000778	2014	C33	9	0	0.165635	0.222222	1.18872
000778	2015	0.00923118	12	9	0	0.009181	0.0411411	0.0123	2.89037	1	0.37144	0	0.640095	C33	130000	130481	81	000778	2015	C33	9	0	0.108651	0.222222	1.35155
000778	2016	-0.687276	15	9	0	0.009143	0.022405	0.0111	2.94444	1	-0.871331	0	0.625549	C33	130000	130481	81	000778	2016	C33	9	0	0.114351	0.222222	1.26145
000778	2017	-0.594819	12	9	0	0.021733	0.0751389	0.0099	2.99573	1	-0.522516	1	0.579449	C33	130000	130481	81	000778	2017	C33	9	0.111111	0.120895	0.111111	1.35222
000778	2018	0.275079	12	9	0	0.03924	0.0723943	0.0099	3.04452	1	0.327204	1	0.581242	C33	130000	130481	81	000778	2018	C33	9	0.111111	0.118749	0.111111	1.35222
000778	2019	-1.18027	11	8	0	0.032001	0.0631169	0.0022	3.09104	1	-0.629257	1	0.548986	C33	130000	130481	64	000778	2019	C33	8	0.125	0.124641	0.125	1.34213
000778	2020	-1.84327	7	8	0	0.036921	0.0586518	0.0379	3.13549	1	-1.43986	1	0.545879	C33	130000	130481	64	000778	2020	C33	8	0.125	0.115668	0.125	1.61102
000778	2021	1.05729	9	7	1	0.040839	0.0593665	0.0253	3.17805	1	0.102731	1	0.506583	C33	130000	130481	49	000778	2021	C33	7	0.142857	0.0947757	0.142857	1.40397
000778	2022	1.82487	7	7	0	0.034306	0.0577781	0.024	3.21888	1	1.35007	1	0.506581	C33	130000	130481	49	000778	2022	C33	7	0.142857	0.130895	0.142857	1.48391
000778	2023	1.06947	9	7	0	0.025436	0.0344756	0.0221	3.2581	1	-0.298862	1	0.487087	C33	130000	130481	49	000778	2023	C33	7	0.142857	0.128638	0.142857	1.48911
000785	2019	0.678297	12	12	0	0.093262	0.0761759	6.5546	3.3673	1	0.689724	2	0.522795	F52	420000	420100	144	000785	2019	F52	12	0.166667	0.147095	0.416667	1.04924
000785	2020	-0.861578	12	12	1	0.036072	0.0523202	6.0434	3.4012	0	-0.824532	2	0.472484	F52	420000	420100	144	000785	2020	F52	12	0.166667	0.144062	0.416667	1.29332
000785	2021	-0.202148	9	12	1	0.042692	0.101421	6.1116	3.43399	0	-0.674309	2	0.639881	L72	420000	420100	144	000785	2021	L72	12	0.166667	0.13979	0.416667	1.29332
000785	2022	0.0765186	11	12	1	0.032229	0.0710823	6.1063	3.46574	0	-0.318566	2	0.610786	L72	420000	420100	144	000785	2022	L72	12	0.166667	0.116875	0.5	1.73947
000785	2023	1.11665	7	11	1	0.02496	0.0714527	5.934	3.49651	0	0.895846	3	0.60876	L72	420000	420100	121	000785	2023	L72	11	0.272727	0.147637	0.545455	1.56021
000786	2009	-1.96016	9	9	0	0.077307	0.131035	0.0148	2.48491	1	-1.26413	1	0.543898	C30	110000	110000	81	000786	2009	C30	9	0.111111	0.168647	0.333333	0.938789
000786	2010	-2.19867	6	9	0	0.083046	0.123993	0.0145	2.56495	1	-1.21865	1	0.562323	C30	110000	110000	81	000786	2010	C30	9	0.111111	0.164824	0.333333	0.938789
000786	2011	-2.6653	7	9	0	0.088302	0.130679	0.0145	2.63906	1	-1.86953	1	0.560453	C30	110000	110000	81	000786	2011	C30	9	0.111111	0.16117	0.333333	0.938789
000786	2012	-2.09473	6	9	0	0.099281	0.120394	0.0132	2.70805	1	-1.06595	1	0.526314	C30	110000	110000	81	000786	2012	C30	9	0.111111	0.151936	0.444444	0.87486
000786	2013	-1.93083	4	9	0	0.118809	0.142151	0.0132	2.77259	1	-0.837669	1	0.487038	C30	110000	110000	81	000786	2013	C30	9	0.111111	0.148695	0.444444	0.87486
000786	2014	-1.44505	9	9	0	0.109861	0.11731	0	2.83321	1	-0.373115	3	0.362489	C30	110000	110000	81	000786	2014	C30	9	0.333333	0.0969657	0.666667	0.900256
000786	2015	-1.86712	7	9	0	0.089367	0.140331	0	2.89037	1	-2.30378	3	0.319232	C30	110000	110000	81	000786	2015	C30	9	0.333333	0.0902492	0.666667	0.900256
000786	2016	-1.57844	11	9	0	0.102123	0.119044	0	2.94444	1	-2.18131	3	0.270822	C30	110000	110000	81	000786	2016	C30	9	0.333333	0.0882729	0.666667	0.900256
000786	2017	-1.73373	8	9	0	0.14617	0.164747	0	2.99573	1	-2.28808	3	0.224386	C30	110000	110000	81	000786	2017	C30	9	0.333333	0.0845691	0.666667	0.900256
000786	2018	-2.46484	6	9	0	0.138523	0.155387	0	3.04452	1	-2.75835	3	0.193719	C30	110000	110000	81	000786	2018	C30	9	0.333333	0.0828314	0.666667	0.900256
000786	2019	-1.96114	10	9	0	0.021273	0.0924818	0	3.09104	1	-2.24726	3	0.322458	C30	110000	110000	81	000786	2019	C30	9	0.333333	0.093567	0.777778	0.900256
000786	2020	-1.286	6	9	0	0.131965	0.0802343	0	3.13549	1	-1.14927	3	0.238294	C30	110000	110000	81	000786	2020	C30	9	0.333333	0.0917482	0.777778	0.900256
000786	2021	2.17555	11	8	1	0.133661	0.144161	0	3.17805	1	1.02924	3	0.265219	C30	110000	110000	64	000786	2021	C30	8	0.375	0.0699375	0.625	0.983088
000786	2022	2.02118	11	8	0	0.109902	0.128104	4.5028	3.21888	1	0.556579	2	0.250342	C30	110000	110000	64	000786	2022	C30	8	0.25	0.178267	0.25	0.991774
000786	2023	1.39031	7	9	0	0.115937	0.154413	4.5028	3.2581	1	0.0859945	3	0.225985	C30	110000	110000	81	000786	2023	C30	9	0.333333	0.181251	0.222222	1.02699
000791	2021	0.820429	9	9	0	0.017863	0.0743537	0.0005	3.17805	1	-0.312878	2	0.544741	D44	620000	620100	81	000791	2021	D44	9	0.222222	0.0926308	0.333333	1.71842
000791	2022	1.03815	10	9	0	0.015892	0.0589029	0.0015	3.21888	1	-0.260195	1	0.570749	D44	620000	620100	81	000791	2022	D44	9	0.111111	0.0754061	0.444444	1.99452
000792	2009	0.0265936	6	11	0	0.220151	0.105469	0.0097	2.48491	1	1.13265	0	0.460671	C26	630000	632801	121	000792	2009	C26	11	0	0.133397	0.454545	1.35396
000792	2010	-0.853093	5	11	0	0.174684	0.198087	0.0097	2.56495	1	0.394605	0	0.444052	C26	630000	632801	121	000792	2010	C26	11	0	0.130644	0.454545	1.35396
000792	2011	0.916384	10	11	0	0.095931	0.0404823	0.0025	2.63906	1	1.83124	1	0.492258	C26	630000	632801	121	000792	2011	C26	11	0.0909091	0.100836	0.0909091	1.43806
000792	2012	-0.859981	7	11	0	0.064843	0.0350418	0.0025	2.70805	1	0.19453	1	0.583211	C26	630000	632801	121	000792	2012	C26	11	0.0909091	0.0987972	0.0909091	1.43806
000792	2013	-1.40549	11	11	0	0.019817	0.00248954	0.0004	2.77259	1	-0.371081	1	0.665331	C26	630000	632801	121	000792	2013	C26	11	0.0909091	0.0683611	0.272727	1.49683
000792	2014	-2.2128	10	11	0	0.019608	0.0199656	0.0004	2.83321	1	-1.14785	2	0.716052	C26	630000	632801	121	000792	2014	C26	11	0.181818	0.0822189	0.181818	1.49683
000792	2015	-0.610779	14	11	0	0.006743	0.00933008	0.0003	2.89037	1	-0.210347	2	0.696674	C26	630000	632801	121	000792	2015	C26	11	0.181818	0.0789937	0.181818	1.55473
000792	2016	1.72893	8	11	0	0.002527	0.0244595	0.0003	2.94444	1	1.87268	2	0.682063	C26	630000	632801	121	000792	2016	C26	11	0.181818	0.0794838	0.0909091	1.55473
000792	2017	1.45712	8	11	0	-0.052032	0.0184221	0	2.99573	1	1.5039	1	0.730204	C26	630000	632801	121	000792	2017	C26	11	0.0909091	0.117559	0.0909091	1.348
000792	2018	2.09188	7	11	0	-0.048009	0.0953031	0	3.04452	1	2.0172	1	0.749489	C26	630000	632801	121	000792	2018	C26	11	0.0909091	0.11527	0.0909091	1.348
000792	2022	2.72268	8	12	0	0.220151	0.264018	0.0001	3.21888	1	2.39361	2	0.32174	C26	630000	632801	144	000792	2022	C26	12	0.166667	0.108482	0.25	1.71699
000792	2023	1.33501	7	12	0	0.201818	0.260834	0.0005	3.2581	1	-0.101525	4	0.252473	C26	630000	632801	144	000792	2023	C26	12	0.333333	0.0871894	0.166667	1.71556
000797	2009	-1.79484	8	9	0	0.033223	0.223288	0.0156	3.04452	1	-1.22674	2	0.72403	E48	350000	350100	81	000797	2009	E48	9	0.222222	0.120756	0.111111	1.10343
000797	2010	-2.37475	9	9	0	0.021317	-0.00447174	0.0158	3.09104	1	-1.35795	2	0.707431	K70	350000	350100	81	000797	2010	K70	9	0.222222	0.11833	0.111111	1.10343
000797	2011	-2.10871	9	9	0	0.015378	0.0546839	0.0158	3.13549	1	-0.584659	2	0.729406	K70	350000	350100	81	000797	2011	K70	9	0.222222	0.116	0.111111	1.10343
000797	2012	-1.42772	12	9	0	0.020001	0.109353	0.0158	3.17805	1	0.27751	2	0.760847	K70	350000	350100	81	000797	2012	K70	9	0.222222	0.113759	0.111111	1.10343
000797	2013	-2.7676	11	9	0	0.016816	-0.131297	0.0158	3.21888	1	-1.04821	2	0.761953	K70	350000	350100	81	000797	2013	K70	9	0.222222	0.111604	0.111111	1.10343
000797	2014	-1.96526	15	9	0	0.012405	-0.0102228	0.007	3.2581	1	-0.350654	1	0.783546	K70	350000	350100	81	000797	2014	K70	9	0.111111	0.0826568	0.333333	1.10808
000797	2015	-0.761935	18	9	0	0.012928	-0.0527162	0.0068	3.29584	1	1.0019	1	0.861614	K70	350000	350100	81	000797	2015	K70	9	0.111111	0.0825219	0.333333	1.14005
000797	2016	-1.79331	14	9	0	0.01951	0.126186	0.0068	3.3322	1	-0.477447	0	0.786772	K70	350000	350100	81	000797	2016	K70	9	0	0.076059	0.444444	1.38418
000797	2017	-1.28772	21	9	0	0.017068	-0.108104	0.0658	3.3673	1	0.00528526	0	0.640025	K70	350000	350100	81	000797	2017	K70	9	0	0.0998397	0.555556	1.38418
000797	2018	-2.05869	19	9	0	0.026993	-0.0686518	0.0682	3.4012	1	-1.05331	0	0.630874	K70	350000	350100	81	000797	2018	K70	9	0	0.0905159	0.555556	1.6712
000797	2019	-1.32886	22	9	0	0.019039	-0.0713942	0.0645	3.43399	1	-0.188973	0	0.707175	K70	350000	350100	81	000797	2019	K70	9	0	0.0798601	0.444444	1.66028
000797	2020	-2.3618	23	9	0	0.020995	0.0733633	0.0774	3.46574	1	-1.42178	0	0.74763	K70	350000	350100	81	000797	2020	K70	9	0	0.0784022	0.444444	1.75039
000797	2021	0.677549	15	9	0	0.007261	0.0355554	0.06	3.49651	1	0.460299	2	0.735968	K70	350000	350100	81	000797	2021	K70	9	0.222222	0.072595	0.444444	1.84049
000797	2022	0.548479	12	9	0	0.006458	0.0279989	0.0302	3.52636	1	0.150338	1	0.751196	K70	350000	350100	81	000797	2022	K70	9	0.111111	0.0776415	0.555556	1.80853
000797	2023	0.320316	12	9	0	0.019167	0.0552959	0.0133	3.52636	1	-0.0111433	1	0.749482	K70	350000	350100	81	000797	2023	K70	9	0.111111	0.164097	0.444444	1.80853
000799	2009	-0.689997	9	9	0	0.04766	-7.64497e-05	0	2.48491	1	0.556816	0	0.444986	C15	430000	433101	81	000799	2009	C15	9	0	0.0999179	0.333333	0.887671
000799	2010	-1.25243	10	9	0	0.061047	0.0778716	0	2.56495	1	-0.966303	0	0.414055	C15	430000	433101	81	000799	2010	C15	9	0	0.0980366	0.333333	0.887671
000799	2011	-0.758239	9	9	0	0.08964	0.264018	0	2.63906	1	-0.0113277	0	0.361573	C15	430000	433101	81	000799	2011	C15	9	0	0.0930328	0.222222	0.887671
000799	2012	-1.08929	9	9	0	0.194527	0.0857012	0	2.70805	1	0.344666	0	0.256357	C15	430000	433101	81	000799	2012	C15	9	0	0.09107	0.222222	0.887671
000799	2013	-2.2025	5	9	0	-0.017819	-0.131297	0	2.77259	1	-1.38888	0	0.179146	C15	430000	433101	81	000799	2013	C15	9	0	0.136559	0.333333	0.606504
000799	2014	-0.946388	4	9	0	-0.049201	-0.031161	0	2.83321	1	-0.162887	1	0.200932	C15	430000	433101	81	000799	2014	C15	9	0.111111	0.126632	0.444444	1.04928
000799	2016	-0.944516	8	9	0	0.041097	0.0928957	0	2.94444	1	-0.777644	1	0.214326	C15	430000	433101	81	000799	2016	C15	9	0.111111	0.156426	0.555556	1.01731
000799	2017	-0.936552	7	9	0	0.068522	0.0885701	0	2.99573	1	-1.10065	2	0.210903	C15	430000	433101	81	000799	2017	C15	9	0.222222	0.166664	0.444444	1.40969
000799	2018	-1.09438	7	9	0	0.077587	0.0739557	0	3.04452	1	-0.522729	2	0.24056	C15	430000	433101	81	000799	2018	C15	9	0.222222	0.162603	0.222222	1.80786
000799	2019	-1.29347	6	9	0	0.092764	0.11829	0	3.09104	1	-0.745115	2	0.247207	C15	430000	433101	81	000799	2019	C15	9	0.222222	0.16342	0.222222	1.65383
000799	2021	1.04517	6	9	0	0.148636	0.260289	0	3.17805	1	0.0531594	2	0.413736	C15	430000	433101	81	000799	2021	C15	9	0.222222	0.188839	0.111111	1.89995
000799	2022	1.97284	5	9	0	0.179764	0.0686772	0.0132	3.21888	1	0.726054	2	0.288312	C15	430000	433101	81	000799	2022	C15	9	0.222222	0.185152	0.111111	1.89995
000799	2023	0.853215	4	9	0	0.096624	0.00903767	0.0148	3.2581	1	-0.272969	2	0.245273	C15	430000	433101	81	000799	2023	C15	9	0.222222	0.181607	0.111111	1.84371
000800	2009	-1.69586	6	8	0	0.114111	0.148668	0.0001	2.48491	1	-1.28626	0	0.462909	C36	220000	220100	64	000800	2009	C36	8	0	0.120296	0.5	0.779791
000800	2010	-1.6421	5	8	0	0.107428	0.132564	0.0001	2.56495	1	-1.55923	0	0.504913	C36	220000	220100	64	000800	2010	C36	8	0	0.118042	0.5	0.779791
000800	2011	-2.13246	4	8	0	0.010029	-0.0343843	0.0001	2.63906	1	-1.87727	0	0.486026	C36	220000	220100	64	000800	2011	C36	8	0	0.115871	0.5	0.779791
000800	2012	-1.87818	6	8	0	-0.046121	0.0925246	0.0001	2.70805	1	-1.73414	0	0.53414	C36	220000	220100	64	000800	2012	C36	8	0	0.110179	0.5	0.779791
000800	2013	-0.55538	7	8	0	0.049024	0.0661384	0	2.77259	1	-0.0532206	0	0.591795	C36	220000	220100	64	000800	2013	C36	8	0	0.126692	0.375	0.529706
000800	2015	-0.577194	7	8	0	0.003358	0.0465431	0	2.89037	1	-0.578698	1	0.515193	C36	220000	220100	64	000800	2015	C36	8	0.125	0.0556279	0.375	1.27184
000800	2016	-0.130987	6	6	0	-0.05264	0.0297994	0	2.94444	1	-0.459166	1	0.597165	C36	220000	220100	36	000800	2016	C36	6	0.166667	0.0516627	0.5	1.33218
000800	2017	0.387366	10	8	0	0.013269	0.123587	0	2.99573	1	-0.055521	1	0.571607	C36	220000	220100	64	000800	2017	C36	8	0.125	0.0659829	0.125	1.43743
000800	2018	0.0764323	6	8	0	0.01479	0.00457333	0	3.04452	1	-0.434005	1	0.563353	C36	220000	220100	64	000800	2018	C36	8	0.125	0.0650213	0.125	1.32402
000800	2019	-0.883298	11	8	0	0.001948	0.106757	0	3.09104	1	-1.39344	1	0.587124	C36	220000	220100	64	000800	2019	C36	8	0.125	0.0629925	0.25	1.19189
000800	2020	-0.0391853	13	10	0	0.041107	-0.0121497	0	3.13549	1	-0.539961	0	0.617661	C36	220000	220100	100	000800	2020	C36	10	0	0.0780649	0.1	1.83917
000800	2021	0.113868	9	9	0	0.055899	0.217916	0.0414	3.17805	1	-1.48017	0	0.623853	C36	220000	220100	81	000800	2021	C36	9	0	0.0831957	0	1.45758
000800	2022	0.110492	10	9	0	0.006477	-0.0904524	0.0336	3.21888	1	-1.33782	0	0.582205	C36	220000	220100	81	000800	2022	C36	9	0	0.0801642	0	1.67877
000800	2023	0.217913	10	8	0	0.011583	0.0637848	0.0177	3.2581	1	-1.11865	0	0.628275	C36	220000	220100	64	000800	2023	C36	8	0	0.095717	0	1.72252
000807	2009	-1.10553	11	13	0	0.006382	0.0543644	0.0109	2.3979	1	1.35545	0	0.535545	C32	530000	530100	169	000807	2009	C32	13	0	0.190912	0.0769231	1.43774
000807	2010	-2.86234	7	13	0	0.004112	-0.018465	0.0089	2.48491	1	-2.09253	0	0.616878	C32	530000	530100	169	000807	2010	C32	13	0	0.187549	0.0769231	1.43774
000807	2011	-2.86234	10	11	0	0.008078	0.0586095	0.0069	2.56495	1	-2.04131	0	0.66536	C32	530000	530100	121	000807	2011	C32	11	0	0.17796	0	1.00816
000807	2012	-2.83283	9	11	0	0.001536	0.0508062	0.0064	2.63906	1	-1.78193	0	0.734207	C32	530000	530100	121	000807	2012	C32	11	0	0.179697	0.0909091	1.46868
000807	2013	-2.86234	6	11	0	-0.004798	0.10101	0.0064	2.70805	1	-2.07627	0	0.764156	C32	530000	530100	121	000807	2013	C32	11	0	0.166177	0.0909091	1.00816
000807	2014	-1.30375	13	9	0	-0.029561	0.0120934	0.0075	2.77259	1	-0.00519753	0	0.807475	C32	530000	530100	81	000807	2014	C32	9	0	0.114027	0.333333	0.919102
000807	2015	-1.83698	14	11	0	-0.014977	0.105052	0.0128	2.83321	1	-2.25603	0	0.773096	C32	530000	530100	121	000807	2015	C32	11	0	0.0971297	0.272727	1.21489
000807	2016	-1.32752	12	11	0	0.006475	0.0285445	0.0089	2.89037	1	-1.8431	1	0.690959	C32	530000	530100	121	000807	2016	C32	11	0.0909091	0.086947	0.363636	1.84961
000807	2017	-1.70403	16	11	0	0.019973	0.0566429	0.0075	2.94444	1	-1.92171	1	0.695278	C32	530000	530100	121	000807	2017	C32	11	0.0909091	0.102844	0.363636	2.3491
000807	2018	-1.54409	12	11	0	-0.046525	0.00899023	0.005	2.99573	1	-1.87869	1	0.754381	C32	530000	530100	121	000807	2018	C32	11	0.0909091	0.0949132	0.363636	2.477
000807	2019	-1.33903	15	11	0	0.013775	0.0930766	0.003	3.04452	1	-1.4174	1	0.682323	C32	530000	530100	121	000807	2019	C32	11	0.0909091	0.0772469	0.363636	2.22991
000807	2020	-0.625682	9	11	0	0.030079	0.12143	0.0022	3.09104	1	-1.0599	1	0.664574	C32	530000	530100	121	000807	2020	C32	11	0.0909091	0.060101	0.272727	2.09851
000807	2021	2.38838	10	10	0	0.111328	0.183989	0.0019	3.13549	1	0.914658	1	0.447359	C32	530000	530100	100	000807	2021	C32	10	0.1	0.0692836	0.4	2.36934
000807	2022	2.34355	8	11	0	0.134872	0.177024	0.0016	3.17805	1	0.669137	2	0.352871	C32	530000	530100	121	000807	2022	C32	11	0.181818	0.106538	0.363636	2.477
000807	2023	1.36666	10	9	1	0.120034	0.149352	0.0014	3.21888	1	0.038988	1	0.255987	C32	530000	530100	81	000807	2023	C32	9	0.111111	0.125842	0.222222	2.477
000810	2015	-0.554466	7	9	0	0.078306	0.0840847	5.9947	3.29584	0	-0.844271	0	0.553312	C39	510000	510900	81	000810	2015	C39	9	0	0.174689	0.777778	1.64803
000810	2016	-0.284126	9	9	0	0.080083	0.0671288	4.9299	3.3322	0	-0.737278	0	0.586625	C39	510000	510900	81	000810	2016	C39	9	0	0.171447	0.777778	1.64803
000810	2017	0.082623	9	9	0	0.01257	-0.0774778	5.06	3.3673	0	-0.587246	0	0.635543	C39	510000	510900	81	000810	2017	C39	9	0	0.206426	0.666667	1.62575
000810	2018	0.876661	10	9	0	0.037868	-0.00928992	5.073	3.4012	0	0.324046	0	0.628159	C39	510000	510900	81	000810	2018	C39	9	0	0.20201	0.666667	1.53565
000810	2019	1.40724	11	9	0	0.058472	0.00576198	4.8402	3.43399	0	0.529868	0	0.629257	C39	510000	510900	81	000810	2019	C39	9	0	0.198277	0.666667	1.53565
000810	2020	0.917165	6	9	0	0.034546	0.238671	4.6422	3.46574	0	0.121307	0	0.57973	C39	510000	510900	81	000810	2020	C39	9	0	0.194679	0.666667	1.53375
000810	2021	0.302694	7	9	0	0.037046	0.0169652	4.1054	3.49651	0	0.189755	0	0.592888	C39	510000	510900	81	000810	2021	C39	9	0	0.158504	0.555556	1.76887
000810	2022	0.645574	9	9	0	0.074546	0.148972	3.7084	3.52636	0	0.389921	0	0.443678	C39	510000	510900	81	000810	2022	C39	9	0	0.148597	0.666667	1.97525
000810	2023	0.457086	8	9	0	0.051645	0.0415172	3.665	3.52636	0	0.156921	0	0.443612	C39	510000	510900	81	000810	2023	C39	9	0	0.145696	0.666667	1.97525
000812	2013	0.41313	5	9	1	0.064416	0.0594436	0.3354	2.70805	0	0.423885	0	0.330815	C23	610000	610100	81	000812	2013	C23	9	0	0.129988	0.444444	1.68579
000812	2014	-0.775245	6	9	1	0.05666	0.0588304	0.3299	2.77259	0	0.222878	0	0.38732	C23	610000	610100	81	000812	2014	C23	9	0	0.127342	0.444444	1.71775
000812	2015	1.07258	6	9	1	0.024236	0.0789397	0.2418	2.83321	0	1.82399	0	0.432357	C23	610000	610100	81	000812	2015	C23	9	0	0.126491	0.444444	1.74393
000812	2016	1.60181	6	9	1	0.032058	0.0941949	0.2628	2.89037	0	1.18121	0	0.368412	C23	610000	610100	81	000812	2016	C23	9	0	0.124011	0.444444	1.74393
000812	2017	1.26394	14	9	1	0.020803	0.0800038	0	2.94444	0	1.14422	0	0.421325	C23	610000	610100	81	000812	2017	C23	9	0	0.121626	0.444444	1.74393
000812	2018	1.43268	15	9	1	0.009085	0.0522829	0.1317	2.99573	0	0.541675	0	0.462054	C23	610000	610100	81	000812	2018	C23	9	0	0.123315	0.333333	1.45903
000812	2019	1.88551	6	9	1	0.01109	0.0377602	0.1317	3.04452	0	1.3091	0	0.521175	C23	610000	610100	81	000812	2019	C23	9	0	0.120691	0.333333	1.45903
000812	2020	2.59702	5	9	1	0.007423	0.047722	0.1317	3.09104	0	1.7529	0	0.488314	C23	610000	610100	81	000812	2020	C23	9	0	0.118577	0.333333	1.45903
000812	2021	1.63585	5	9	0	0.009137	0.0701705	0.0927	3.13549	0	0.951143	1	0.542674	C23	610000	610100	81	000812	2021	C23	9	0.111111	0.123174	0.222222	1.0822
000812	2022	1.27529	3	8	1	0.015339	0.05494	0.0732	3.17805	0	0.685275	1	0.558932	C23	610000	610100	64	000812	2022	C23	8	0.125	0.129177	0.25	1.08938
000812	2023	1.941	8	9	1	0.010336	0.0561589	0.0589	3.21888	0	2.78748	1	0.591097	C23	610000	610100	81	000812	2023	C23	9	0.111111	0.138989	0.333333	1.36336
000815	2009	-1.37947	13	9	0	0.003125	0.000473456	0.0111	2.3979	1	-0.0449667	0	0.715988	C22	640000	640500	81	000815	2009	C22	9	0	0.181534	0.444444	0.927208
000815	2010	-1.5619	8	9	0	-0.029956	0.0677806	0.0033	2.48491	1	-0.925791	1	0.779438	C22	640000	640500	81	000815	2010	C22	9	0.111111	0.0797169	1	1.70316
000815	2011	-0.610685	7	9	0	-0.048771	0.0205043	0.0033	2.56495	1	-0.00114667	1	0.830511	C22	640000	640500	81	000815	2011	C22	9	0.111111	0.0779052	1	1.70316
000815	2013	-0.671484	14	9	0	-0.097633	-0.118417	0.0033	2.70805	1	0.204433	1	0.819634	C22	640000	640500	81	000815	2013	C22	9	0.111111	0.100768	0.666667	1.6712
000815	2014	-0.896456	11	9	0	-0.169133	-0.0406613	0.0033	2.77259	1	-0.351943	1	1.11232	C22	640000	640500	81	000815	2014	C22	9	0.111111	0.0986343	0.666667	1.92993
000815	2016	-0.643836	12	9	0	0.001377	0.0307451	0	2.89037	1	-0.52911	2	0.303169	C22	640000	640500	81	000815	2016	C22	9	0.222222	0.127739	0.666667	1.22436
000815	2017	-1.05849	11	9	0	0.009145	-0.0274532	0	2.94444	1	-1.2665	1	0.277529	C22	640000	640500	81	000815	2017	C22	9	0.111111	0.122162	0.666667	1.16555
000815	2018	-0.631465	13	9	0	0.01447	0.0383593	0	2.99573	1	-0.254551	1	0.333628	C22	640000	640500	81	000815	2018	C22	9	0.111111	0.108898	0.555556	1.08124
000815	2019	0.344078	10	9	0	0.015734	0.0275282	0	3.04452	1	0.0974557	0	0.356077	C22	640000	640500	81	000815	2019	C22	9	0	0.0997933	0.555556	1.50625
000815	2020	-0.813161	8	9	0	0.015587	-0.0554004	0	3.09104	1	-1.27948	0	0.313294	C22	640000	640500	81	000815	2020	C22	9	0	0.0977885	0.555556	1.50625
000815	2021	1.54285	8	9	0	-0.005242	0.010356	0	3.13549	1	0.532161	0	0.309574	C22	640000	640500	81	000815	2021	C22	9	0	0.0935235	0.444444	1.41615
000815	2022	1.52225	10	8	1	-0.074758	0.0185217	0	3.17805	1	0.476685	0	0.381105	C22	640000	640500	64	000815	2022	C22	8	0	0.0980581	0.5	1.51541
000815	2023	2.72268	11	7	1	-0.005852	0.0139658	0	3.21888	1	1.91142	1	0.319601	C22	640000	640500	49	000815	2023	C22	7	0.142857	0.147422	0.428571	1.79016
000818	2021	1.12118	13	9	0	0.133554	0.137544	0.3846	3.17805	1	0.111959	0	0.294584	C26	210000	211400	81	000818	2021	C26	9	0	0.166185	0	1.44554
000818	2022	0.639319	8	9	0	0.03867	0.0438406	0.3511	3.21888	1	-0.727996	0	0.249466	C26	210000	211400	81	000818	2022	C26	9	0	0.12632	0.111111	1.44554
000818	2023	0.422534	6	9	0	0.017591	-0.0147486	0.3511	3.2581	1	-0.842359	0	0.31761	C26	210000	211400	81	000818	2023	C26	9	0	0.123706	0.111111	1.53565
000819	2009	-1.45226	6	9	0	0.096792	0.144227	0.0109	2.94444	1	-0.689332	0	0.163806	C25	430000	430600	81	000819	2009	C25	9	0	0.096683	0	0.529706
000819	2010	-1.66529	4	9	0	0.058482	0.112709	0.0109	2.99573	1	-1.44923	0	0.137201	C25	430000	430600	81	000819	2010	C25	9	0	0.0947622	0	0.529706
000819	2011	-1.30179	3	9	0	0.06618	0.11979	0.0109	3.04452	1	-0.747671	0	0.100893	C25	430000	430600	81	000819	2011	C25	9	0	0.0929162	0	0.529706
000819	2012	1.10009	5	9	0	0.091605	0.118964	0.0083	3.09104	1	2.11058	0	0.093104	C25	430000	430600	81	000819	2012	C25	9	0	0.10457	0	0.529706
000819	2013	-0.588194	5	9	0	0.08266	0.139926	0.0083	3.13549	1	0.486616	0	0.113279	C25	430000	430600	81	000819	2013	C25	9	0	0.102416	0	0.529706
000819	2014	-0.769659	5	9	0	0.047015	0.076304	0.0083	3.17805	1	-0.0312196	0	0.135365	C25	430000	430600	81	000819	2014	C25	9	0	0.0859053	0	0.529706
000819	2015	-0.063465	4	9	0	0.057582	0.0813472	0.0073	3.21888	1	-0.32378	0	0.132886	C25	430000	430600	81	000819	2015	C25	9	0	0.0842497	0	0.529706
000819	2016	-0.0173354	4	9	0	0.013993	0.0968593	0.0073	3.2581	1	-0.704471	0	0.138221	C25	430000	430600	81	000819	2016	C25	9	0	0.078203	0	1.40089
000819	2017	1.85136	7	9	0	-0.015339	0.0228083	0.0065	3.29584	1	0.342226	0	0.163197	C25	430000	430600	81	000819	2017	C25	9	0	0.0807158	0	1.55492
000819	2018	-0.928408	8	9	0	0.053996	0.109912	0.0065	3.3322	1	-1.48254	0	0.121477	C25	430000	430600	81	000819	2018	C25	9	0	0.0792858	0	1.55492
000819	2021	1.26386	7	9	0	0.061164	0.0454047	0	3.43399	1	-0.341138	0	0.200164	C25	430000	430600	81	000819	2021	C25	9	0	0.120337	0	2.2234
000819	2022	0.379164	9	9	0	0.065802	0.0784663	0.3297	3.46574	1	-1.38328	0	0.221753	C25	430000	430600	81	000819	2022	C25	9	0	0.11825	0	2.2234
000819	2023	1.40861	9	9	0	0.026608	0.0490203	0.3278	3.49651	1	0.159862	2	0.352121	C25	430000	430600	81	000819	2023	C25	9	0.222222	0.0890983	0.111111	2.14789
000825	2009	-1.66425	5	11	0	0.014544	0.0595762	0.0089	2.3979	1	-0.871955	0	0.646928	C31	140000	140100	121	000825	2009	C31	11	0	0.202494	0.363636	1.47294
000825	2010	-1.24996	6	11	0	0.02157	0.0662192	0.0089	2.48491	1	-0.392602	0	0.639396	C31	140000	140100	121	000825	2010	C31	11	0	0.179544	0.454545	1.16019
000825	2011	-0.52474	9	11	0	0.02719	0.0894061	0.0073	2.56495	1	0.755245	0	0.619247	C31	140000	140100	121	000825	2011	C31	11	0	0.179049	0.363636	0.822265
000825	2012	-1.40069	12	11	0	0.014376	0.0995061	0.0073	2.63906	1	0.316965	0	0.627114	C31	140000	140100	121	000825	2012	C31	11	0	0.1755	0.363636	0.822265
000825	2013	1.23587	11	11	0	0.006584	0.0527073	0.0062	2.70805	1	2.49842	0	0.655236	C31	140000	140100	121	000825	2013	C31	11	0	0.195448	0.272727	0.822265
000825	2014	0.535561	9	11	0	0.003638	0.0710481	0.0062	2.77259	1	1.69316	0	0.659902	C31	140000	140100	121	000825	2014	C31	11	0	0.187053	0.363636	0.927208
000825	2015	2.72268	10	11	0	-0.052815	0.037664	0.0041	2.83321	1	3.90791	0	0.695064	C31	140000	140100	121	000825	2015	C31	11	0	0.211316	0.545455	1.00022
000825	2016	1.66689	6	11	0	0.014077	0.105447	0.0041	2.89037	1	1.38414	0	0.681353	C31	140000	140100	121	000825	2016	C31	11	0	0.154937	0.545455	0.890481
000825	2017	1.45784	11	11	0	0.058642	0.146123	0.0028	2.94444	1	1.43223	0	0.633015	C31	140000	140100	121	000825	2017	C31	11	0	0.168508	0.545455	1.31296
000825	2018	0.20774	9	11	0	0.068358	0.128229	0.0028	2.99573	1	0.213538	0	0.570826	C31	140000	140100	121	000825	2018	C31	11	0	0.150653	0.545455	1.10847
000825	2019	0.394885	6	11	0	0.029675	0.0556646	0.0017	3.04452	1	0.164109	0	0.536267	C31	140000	140100	121	000825	2019	C31	11	0	0.169135	0.545455	1.32646
000825	2020	0.132705	7	11	0	0.025028	0.100818	0.0017	3.09104	1	-0.332324	0	0.510334	C31	140000	140100	121	000825	2020	C31	11	0	0.12281	0.545455	1.41843
000825	2021	2.451	12	11	0	0.092431	0.233239	0.0017	3.13549	1	1.01282	0	0.474259	C31	140000	140100	121	000825	2021	C31	11	0	0.115504	0.363636	1.41316
000825	2022	2.29261	13	11	0	0.001992	0.070151	0.0209	3.17805	1	0.776624	0	0.487396	C31	140000	140100	121	000825	2022	C31	11	0	0.101213	0.363636	1.69894
000825	2023	1.6666	14	11	0	-0.018594	0.0390742	0.0164	3.21888	1	0.697846	0	0.473703	C31	140000	140100	121	000825	2023	C31	11	0	0.0991031	0.272727	1.69894
000826	2009	-1.79667	13	7	0	0.05902	0.00783816	0	2.77259	0	0.0457211	0	0.550894	C26	420000	420500	49	000826	2009	C26	7	0	0.105689	0.285714	0.59827
000826	2010	-0.940581	13	7	0	0.072539	0.0867829	0	2.83321	0	-0.730891	0	0.533689	N78	420000	420500	49	000826	2010	N78	7	0	0.103384	0.285714	0.59827
000826	2011	-1.45742	8	7	0	0.081195	0.0458515	0	2.89037	0	-1.11114	0	0.553005	N78	420000	420500	49	000826	2011	N78	7	0	0.1101	0.142857	0.876257
000826	2012	-0.264202	12	7	0	0.068956	-0.0175759	0.159	2.94444	0	0.181854	0	0.379079	N77	420000	420500	49	000826	2012	N77	7	0	0.107764	0.142857	0.876257
000826	2013	-1.16807	10	7	0	0.079066	-0.00157462	0.4443	2.99573	0	-1.30539	0	0.409096	N77	420000	420500	49	000826	2013	N77	7	0	0.105526	0.142857	0.876257
000826	2014	-0.628537	13	7	0	0.08329	0.0030638	0.5573	3.04452	0	-1.49074	0	0.447513	N77	420000	420500	49	000826	2014	N77	7	0	0.0661516	0.428571	0.768049
000826	2015	-1.57548	12	9	0	0.05332	0.0115243	0.754	3.09104	1	-2.27823	1	0.602467	N77	420000	420500	81	000826	2015	N77	9	0.111111	0.0888626	0.222222	1.14906
000826	2016	-1.38328	12	9	0	0.046292	-0.0205636	1.1228	3.13549	1	-1.86982	1	0.634651	N77	420000	420500	81	000826	2016	N77	9	0.111111	0.127799	0.111111	1.3932
000826	2017	-1.88018	11	9	0	0.035544	-0.0140403	0.7744	3.17805	1	-2.14074	1	0.538981	N77	420000	420500	81	000826	2017	N77	9	0.111111	0.168733	0	1.80786
000826	2018	-0.927117	14	9	0	0.015604	-0.0193544	0.1338	3.21888	1	-0.628684	1	0.608335	N77	420000	420500	81	000826	2018	N77	9	0.111111	0.170039	0.222222	1.50558
000826	2019	-1.24398	15	9	0	0.009017	0.00421428	0.0115	3.2581	1	-1.29855	1	0.616422	N77	420000	420500	81	000826	2019	N77	9	0.111111	0.169753	0.555556	1.59569
000826	2020	-1.09302	14	9	0	-0.035092	0.00824172	0.0115	3.29584	1	-1.29995	1	0.633446	N77	420000	420500	81	000826	2020	N77	9	0.111111	0.166432	0.555556	1.59569
000826	2021	1.80962	16	9	0	-0.138796	0.0226533	0.0164	3.3322	1	0.367239	1	0.651761	N77	420000	420500	81	000826	2021	N77	9	0.111111	0.136301	0.555556	2.06937
000826	2022	2.50524	14	9	0	-0.029522	0.0471204	0.0164	3.3673	1	1.36964	0	0.610789	N77	420000	420500	81	000826	2022	N77	9	0	0.216029	0.666667	1.59569
000826	2023	2.06545	10	9	0	-0.067486	0.0393716	0.0169	3.4012	1	0.424314	0	0.645351	N77	420000	420500	81	000826	2023	N77	9	0	0.199168	0.666667	1.17134
000828	2019	0.0438235	16	7	0	0.091091	0.12631	0.0002	3.43399	1	-0.76047	1	0.372726	G54	440000	441900	49	000828	2019	G54	7	0.142857	0.120058	0.571429	1.23369
000828	2020	0.195132	8	7	0	0.065527	0.204361	0.0002	3.46574	1	-0.591533	1	0.354962	G54	440000	441900	49	000828	2020	G54	7	0.142857	0.119529	0.571429	1.23369
000828	2021	1.09	11	7	0	0.055999	0.0791501	0.0002	3.49651	1	0.881954	1	0.322196	G54	440000	441900	49	000828	2021	G54	7	0.142857	0.131287	0.571429	1.23888
000829	2009	-1.50935	6	11	0	0.042602	0.114251	0.0089	2.48491	1	-1.63628	0	0.708311	F52	360000	360700	121	000829	2009	F52	11	0	0.0927847	0.909091	1.52427
000829	2010	-2.11916	6	11	0	0.051461	-0.107696	0.009	2.56495	1	-2.47528	0	0.657799	F52	360000	360700	121	000829	2010	F52	11	0	0.0908553	0.909091	1.52427
000829	2011	-1.55637	7	11	1	0.006342	-0.00649648	0.0007	2.63906	1	-0.229269	0	0.708561	F52	360000	360700	121	000829	2011	F52	11	0	0.140754	0.727273	1.46825
000829	2012	-1.71237	7	11	1	-0.009889	-0.0266381	0.0007	2.70805	0	-1.0336	0	0.682513	F51	360000	360700	121	000829	2012	F51	11	0	0.137976	0.727273	1.46825
000829	2013	-0.240984	8	11	1	-0.002423	0.0452893	0.0154	2.77259	0	1.25284	0	0.744003	F51	360000	360700	121	000829	2013	F51	11	0	0.136844	0.727273	1.46825
000829	2014	-0.906723	12	9	1	-0.033066	-0.0715181	0.0147	2.83321	0	0.506873	2	0.756689	F51	360000	360700	81	000829	2014	F51	9	0.222222	0.168487	0.555556	1.90375
000829	2015	0.46405	13	9	1	-0.033426	0.119684	0.011	2.89037	1	0.607545	2	0.793929	F51	360000	360700	81	000829	2015	F51	9	0.222222	0.165628	0.555556	2.04319
000829	2016	1.84773	18	9	1	0.022783	-0.0931145	0.2158	2.94444	0	1.90342	2	0.778553	F51	360000	360700	81	000829	2016	F51	9	0.222222	0.167423	0.444444	2.01123
000829	2017	1.23453	10	9	1	0.017525	0.0751222	0.2707	2.99573	1	1.44811	1	0.795632	F51	360000	360700	81	000829	2017	F51	9	0.111111	0.154524	0.555556	1.91533
000829	2018	0.463564	10	9	0	-0.018147	0.0563399	0.3514	3.04452	1	0.693231	3	0.804594	F51	360000	360700	81	000829	2018	F51	9	0.333333	0.151728	0.555556	2.34915
000829	2019	0.186828	8	9	0	0.00625	0.0821482	0.3515	3.09104	1	0.128386	3	0.812624	F51	360000	360700	81	000829	2019	F51	9	0.333333	0.148865	0.555556	2.31528
000829	2020	-0.141671	8	9	0	0.012813	0.102872	0.1365	3.13549	1	-0.342941	3	0.823985	F51	360000	360700	81	000829	2020	F51	9	0.333333	0.146135	0.444444	1.7446
000829	2021	0.756522	16	9	0	0.010748	-0.131297	0.1365	3.17805	1	0.143655	2	0.855562	F51	360000	360700	81	000829	2021	F51	9	0.222222	0.0875697	0.222222	1.69658
000829	2022	0.375636	10	9	0	0.00575	-0.131297	0.1365	3.21888	1	-0.319466	2	0.877095	F51	360000	360700	81	000829	2022	F51	9	0.222222	0.0860482	0.222222	1.69658
000829	2023	0.821894	9	9	0	0.004638	0.174393	0.1365	3.2581	1	0.0402068	1	0.862553	F51	360000	360700	81	000829	2023	F51	9	0.111111	0.0762184	0.222222	1.64613
000830	2009	-2.09347	7	7	0	0.016669	0.0550033	0.0072	2.3979	1	-1.74035	1	0.722832	C26	370000	371500	49	000830	2009	C26	7	0.142857	0.0665478	0.428571	1.60866
000830	2010	-1.68932	9	9	0	0.018776	0.0488743	0.0999	2.48491	1	-1.56755	0	0.770432	C26	370000	371500	81	000830	2010	C26	9	0	0.169571	0.111111	0.837104
000830	2011	-2.51185	11	7	0	0.032142	0.0586882	0.0655	2.56495	1	-3.32029	1	0.612337	C26	370000	371500	49	000830	2011	C26	7	0.142857	0.161675	0.142857	0.768049
000830	2012	-1.8176	10	7	0	0.021259	0.0959003	0.0852	2.63906	1	-1.39163	1	0.666945	C26	370000	371500	49	000830	2012	C26	7	0.142857	0.158608	0.142857	0.768049
000830	2013	0.603645	8	9	0	0.017109	0.0334387	0.0802	2.70805	1	1.23362	1	0.686178	C26	370000	371500	81	000830	2013	C26	9	0.111111	0.105393	0.111111	0.927208
000830	2014	-1.0508	7	11	0	0.018179	0.0664651	0.0802	2.77259	1	-0.416681	1	0.699157	C26	370000	371500	121	000830	2014	C26	11	0.0909091	0.10972	0.181818	0.963926
000830	2015	-0.713451	6	7	0	0.012935	0.0779395	0.0803	2.83321	1	-0.874467	1	0.643975	C26	370000	371500	49	000830	2015	C26	7	0.142857	0.0897423	0.285714	0.597253
000830	2016	-1.17412	7	7	0	0.010078	0.0431925	0.0803	2.89037	1	-1.58656	1	0.655232	C26	370000	371500	49	000830	2016	C26	7	0.142857	0.146446	0.428571	0.529706
000830	2017	-1.57332	4	6	0	0.070204	0.14426	0.0803	2.94444	1	-1.74401	1	0.622247	C26	370000	371500	36	000830	2017	C26	6	0.166667	0.0915905	0.333333	0.529706
000830	2018	-1.07245	6	7	0	0.110362	0.189485	0.0712	2.99573	1	-1.40459	1	0.60466	C26	370000	371500	49	000830	2018	C26	7	0.142857	0.0953622	0.285714	0.816765
000830	2019	-1.66653	4	7	0	0.056006	0.102475	0.0712	3.04452	1	-1.91097	1	0.625409	C26	370000	371500	49	000830	2019	C26	7	0.142857	0.127088	0.142857	1.32922
000830	2023	2.26032	9	6	0	0.023235	0.109538	0.0886	3.21888	1	0.958271	1	0.51753	C26	370000	371500	36	000830	2023	C26	6	0.166667	0.134773	0.166667	1.76059
000831	2013	-0.249604	12	9	0	0.077744	-0.131297	0.0604	2.70805	1	0.655093	0	0.082241	C32	140000	140800	81	000831	2013	C32	9	0	0.135133	0	0.768049
000831	2014	-0.926804	8	9	0	-0.024103	0.154505	0.06	2.77259	1	-0.302001	0	0.01561	C32	140000	140800	81	000831	2014	C32	9	0	0.129794	0	1.6887
000831	2015	-0.642223	6	9	0	-0.169133	0.0381982	0.001	2.83321	1	-0.918145	0	0.030806	C32	140000	140800	81	000831	2015	C32	9	0	0.129565	0	1.48391
000831	2017	0.104416	7	9	0	0.01478	0.0567657	0	2.94444	1	-0.594505	1	0.035212	C32	140000	140800	81	000831	2017	C32	9	0.111111	0.167666	0	1.41649
000831	2018	-0.029469	10	7	0	0.042569	-0.118369	0	2.99573	1	-0.871553	1	0.076863	C32	140000	140800	49	000831	2018	C32	7	0.142857	0.0799108	0	1.04781
000831	2019	-0.939957	9	7	0	0.034034	-0.0372887	0	3.04452	1	-1.32979	1	0.166039	C32	140000	140800	49	000831	2019	C32	7	0.142857	0.0759482	0	1.04781
000831	2020	-0.722949	9	7	0	0.091427	-0.034912	0	3.09104	1	-1.28055	1	0.184779	C32	140000	140800	49	000831	2020	C32	7	0.142857	0.0751772	0.142857	1.04781
000831	2021	0.517017	6	6	0	0.053255	-0.131297	0	3.13549	1	-1.00124	1	0.303173	C32	140000	140800	36	000831	2021	C32	6	0.166667	0.0589602	0.166667	1.04781
000831	2023	1.13695	10	7	0	0.079367	0.062511	0	3.21888	1	-0.223046	1	0.092032	C32	360000	360700	49	000831	2023	C32	7	0.142857	0.057484	0	1.48911
000839	2009	-1.38032	22	15	0	0.035846	0.0351623	0.0443	2.48491	1	-1.11306	2	0.470262	I63	110000	110000	225	000839	2009	I63	15	0.133333	0.173686	0.666667	0.787125
000839	2010	-2.11545	26	15	0	0.010711	-0.025433	0.0443	2.56495	1	-1.38304	2	0.476519	S90	110000	110000	225	000839	2010	S90	15	0.133333	0.192019	0.666667	0.665797
000839	2011	-2.83218	27	15	0	0.007513	0.0246459	0.0443	2.63906	1	-1.72259	2	0.495305	S90	110000	110000	225	000839	2011	S90	15	0.133333	0.18854	0.666667	0.665797
000839	2012	-1.77194	20	15	0	-0.006572	-0.0238296	0.0279	2.70805	1	-0.831334	2	0.551332	I63	110000	110000	225	000839	2012	I63	15	0.133333	0.192931	0.8	0.697641
000839	2013	-1.15526	24	15	0	-0.012026	-0.0313894	0.0279	2.77259	1	-0.524418	2	0.575092	I63	110000	110000	225	000839	2013	I63	15	0.133333	0.189457	0.8	0.697641
000839	2014	0.465128	24	15	0	0.015609	0.112736	0.0226	2.83321	1	1.77101	2	0.42021	I63	110000	110000	225	000839	2014	I63	15	0.133333	0.209735	0.8	1.0224
000839	2015	0.679832	27	15	0	0.032	0.00261273	0.0226	2.89037	1	1.66495	2	0.37014	I63	110000	110000	225	000839	2015	I63	15	0.133333	0.20462	0.8	1.23143
000839	2016	-0.454983	33	15	0	0.015394	-0.016052	0.0212	2.94444	1	-0.128784	2	0.545356	I63	110000	110000	225	000839	2016	I63	15	0.133333	0.13572	0.666667	0.629727
000839	2017	-0.257039	22	15	0	0.017897	-0.0177935	0.0212	2.99573	1	0.0801092	2	0.55639	I63	110000	110000	225	000839	2017	I63	15	0.133333	0.133153	0.666667	0.713542
000839	2018	-0.0997572	27	15	0	0.109113	-0.00762647	0.0212	3.04452	1	-0.339722	2	0.474902	I63	110000	110000	225	000839	2018	I63	15	0.133333	0.130681	0.666667	0.713542
000839	2019	-0.00618477	30	15	0	-0.002287	-0.00189846	0.0212	3.09104	1	0.0480801	2	0.484025	I63	110000	110000	225	000839	2019	I63	15	0.133333	0.128299	0.666667	0.815395
000839	2020	0.658777	26	15	0	-0.169133	-0.0141589	0.0212	3.13549	1	0.49446	2	0.58813	I63	110000	110000	225	000839	2020	I63	15	0.133333	0.125317	0.666667	0.995931
000839	2021	1.02785	29	9	0	-0.169133	-0.00741985	0.0067	3.17805	1	1.23022	2	0.696692	I63	110000	110000	81	000839	2021	I63	9	0.222222	0.158197	0.555556	1.46593
000852	2009	-0.569155	6	9	0	0.071306	0.0236556	0.0114	2.3979	1	0.169794	0	0.367204	C35	420000	420100	81	000852	2009	C35	9	0	0.0525091	0	0.744581
000852	2010	-0.371763	7	9	0	0.06619	0.110695	0.0114	2.48491	1	0.330114	0	0.324277	C35	420000	420100	81	000852	2010	C35	9	0	0.0516627	0	0.744581
000852	2011	-0.059191	8	9	0	0.058628	0.0978534	0.0056	2.56495	1	0.953806	0	0.388512	C35	420000	420100	81	000852	2011	C35	9	0	0.0516627	0	0.744581
000852	2012	-0.220694	7	9	0	0.059435	0.0760762	0.0056	2.63906	1	0.747797	0	0.444679	C35	420000	420100	81	000852	2012	C35	9	0	0.0516627	0	0.744581
000852	2013	1.96731	6	9	0	0.041739	0.0144461	0.0026	2.70805	1	2.84929	0	0.476202	C35	420000	420100	81	000852	2013	C35	9	0	0.0516627	0	0.744581
000852	2014	1.22422	8	9	0	0.027062	0.0586604	0.0026	2.77259	1	2.09425	0	0.465307	C35	420000	420100	81	000852	2014	C35	9	0	0.0516627	0	1.03579
000852	2015	1.50557	10	8	0	0.00577	0.0176592	0	2.83321	1	1.0006	0	0.637231	C35	420000	420100	64	000852	2015	C35	8	0	0.0769397	0.125	1.80554
000852	2017	0.133533	7	9	0	0.004957	0.0068162	0	2.94444	1	-0.434045	0	0.728646	C35	420000	420100	81	000852	2017	C35	9	0	0.0682214	0.111111	1.73434
000852	2018	0.12756	6	9	0	0.004076	-0.0374719	0	2.99573	1	-0.735772	1	0.75508	C35	420000	420100	81	000852	2018	C35	9	0.111111	0.0516627	0.111111	1.74203
000852	2019	0.0960093	8	9	0	0.005103	-0.0721676	0	3.04452	1	-0.739501	1	0.779779	C35	420000	420100	81	000852	2019	C35	9	0.111111	0.0516627	0.222222	1.77589
000852	2020	0.425048	7	7	0	0.003737	0.0274369	0	3.09104	1	-0.511413	1	0.7607	C35	420000	420100	49	000852	2020	C35	7	0.142857	0.0516627	0.142857	1.94955
000852	2021	1.03311	7	7	0	0.007369	0.033931	0.0004	3.13549	1	0.280524	1	0.752883	C35	420000	420100	49	000852	2021	C35	7	0.142857	0.0516627	0.285714	1.43173
000852	2022	1.6369	10	8	0	0.006807	0.0479946	0.0003	3.17805	1	1.01741	2	0.692814	C35	420000	420100	64	000852	2022	C35	8	0.25	0.0583851	0.25	1.47294
000858	2009	-2.32087	9	10	0	0.166274	0.264018	0.0157	2.3979	1	-0.785352	1	0.300667	C14	510000	511500	100	000858	2009	C14	10	0.1	0.11631	0.3	0.61034
000858	2010	-2.86234	12	10	0	0.159104	0.264018	0.0157	2.48491	1	-0.914219	1	0.359475	C14	510000	511500	100	000858	2010	C14	10	0.1	0.114156	0.3	0.61034
000858	2011	-1.23618	18	10	0	0.173262	0.258307	0.0121	2.56495	1	-0.165497	1	0.364689	C14	510000	511500	100	000858	2011	C14	10	0.1	0.0944328	0.3	0.61034
000858	2012	-1.66796	10	10	0	0.220151	0.193373	0.0132	2.63906	1	-0.394381	1	0.303365	C15	510000	511500	100	000858	2012	C15	10	0.1	0.0890187	0.3	0.61034
000858	2013	0.89426	7	10	0	0.188586	0.0330598	0.0132	2.70805	1	2.93234	1	0.161122	C15	510000	511500	100	000858	2013	C15	10	0.1	0.0874376	0.3	0.61034
000858	2014	-1.24763	12	7	0	0.13054	0.017121	0.01	2.77259	1	0.401505	1	0.130919	C15	510000	511500	49	000858	2014	C15	7	0.142857	0.0588104	0.285714	1.13118
000858	2015	-1.49417	10	6	0	0.121996	0.127336	0.0074	2.83321	1	-0.745444	1	0.15608	C15	510000	511500	36	000858	2015	C15	6	0.166667	0.0516627	0.333333	1.52954
000858	2016	-1.88925	14	7	0	0.1135	0.188128	0.0074	2.89037	1	-1.01309	1	0.224667	C15	510000	511500	49	000858	2016	C15	7	0.142857	0.084122	0.571429	1.56386
000858	2017	-0.751641	13	7	0	0.142211	0.137702	0.0069	2.94444	1	-0.0370986	1	0.229099	C15	510000	511500	49	000858	2017	C15	7	0.142857	0.0801377	0.571429	1.57944
000858	2018	-1.34816	18	8	0	0.163061	0.143068	0.005	2.99573	1	-0.25259	1	0.243626	C15	510000	511500	64	000858	2018	C15	8	0.125	0.139255	0.5	1.54561
000858	2019	-1.42694	20	8	0	0.171323	0.217225	0.0036	3.04452	1	-0.110237	1	0.284791	C15	510000	511500	64	000858	2019	C15	8	0.125	0.136522	0.5	1.7843
000858	2021	0.443704	17	8	0	0.180706	0.197425	0.0007	3.13549	1	-0.631099	1	0.252387	C15	510000	511500	64	000858	2021	C15	8	0.125	0.133967	0.25	1.2432
000858	2022	0.539752	21	11	0	0.183156	0.159979	0.0025	3.17805	1	-1.27903	3	0.235934	C15	510000	511500	121	000858	2022	C15	11	0.272727	0.129172	0	1.34083
000858	2023	0.919265	12	10	0	0.190535	0.252323	0.0025	3.21888	1	0.165446	2	0.199982	C15	510000	511500	100	000858	2023	C15	10	0.2	0.111993	0	1.14442
000860	2009	-1.41186	16	9	1	0.022847	0.0171341	0.0103	2.3979	1	-1.48542	2	0.682831	A01	110000	110000	81	000860	2009	A01	9	0.222222	0.104142	0.111111	0.921493
000860	2010	1.33425	17	9	1	0.028381	0.065584	0.0082	2.48491	1	2.84328	1	0.71841	A01	110000	110000	81	000860	2010	A01	9	0.111111	0.093141	0.111111	0.822265
000860	2011	1.13631	23	9	1	0.031125	0.00262086	0.0046	2.56495	1	2.15197	1	0.71026	A01	110000	110000	81	000860	2011	A01	9	0.111111	0.0921285	0.111111	1.16884
000860	2012	-0.202227	18	9	1	0.010465	-0.0226374	0.0046	2.63906	1	0.562394	1	0.760739	C13	110000	110000	81	000860	2012	C13	9	0.111111	0.0898906	0.111111	1.16884
000860	2013	-0.725835	18	9	1	0.014844	0.0539661	0.0046	2.70805	1	-0.749461	1	0.769649	C13	110000	110000	81	000860	2013	C13	9	0.111111	0.174897	0	1.31363
000860	2014	0.204201	21	9	1	0.023467	0.0189093	0.0035	2.77259	1	0.750875	1	0.666392	C13	110000	110000	81	000860	2014	C13	9	0.111111	0.106489	0.111111	1.26807
000860	2015	-0.46857	16	9	1	0.02411	0.0220395	0.0035	2.83321	1	-0.28906	1	0.653782	C13	110000	110000	81	000860	2015	C13	9	0.111111	0.103623	0.111111	1.26807
000860	2016	-0.215001	14	9	1	0.023812	0.0565319	0	2.89037	1	-0.566743	1	0.617511	C15	110000	110000	81	000860	2016	C15	9	0.111111	0.0892448	0.111111	1.14005
000860	2017	0.108019	9	8	1	0.024027	0.134198	0	2.94444	1	-0.431196	1	0.612907	C15	110000	110000	64	000860	2017	C15	8	0.125	0.0922686	0.125	1.10343
000860	2018	0.338637	11	9	0	0.036678	0.159965	0	2.99573	1	-0.0113907	1	0.610659	C15	110000	110000	81	000860	2018	C15	9	0.111111	0.080466	0.111111	1.28829
000860	2019	-1.0398	7	9	0	0.037163	0.0592419	0	3.04452	1	-0.828375	1	0.661229	C15	110000	110000	81	000860	2019	C15	9	0.111111	0.135148	0	1.16622
000860	2020	-0.602556	10	9	0	0.019672	0.0713109	0	3.09104	1	-0.711311	1	0.641382	C15	110000	110000	81	000860	2020	C15	9	0.111111	0.132371	0	1.16622
000860	2021	1.40889	12	9	0	0.005428	-0.0179801	0	3.13549	1	0.628967	1	0.598155	C15	110000	110000	81	000860	2021	C15	9	0.111111	0.124827	0	1.16622
000860	2022	1.74073	13	9	0	-0.034023	0.0715635	0	3.17805	1	0.469284	0	0.650214	C15	110000	110000	81	000860	2022	C15	9	0	0.0644123	0	1.10039
000860	2023	0.453519	11	9	0	-0.019437	-0.048036	0	3.21888	1	-0.54474	1	0.557375	C15	110000	110000	81	000860	2023	C15	9	0.111111	0.0588482	0	1.13426
000862	2021	0.864505	9	9	0	0.013598	0.232143	0	3.13549	1	-0.265484	1	0.624872	D44	640000	640100	81	000862	2021	D44	9	0.111111	0.123844	0.555556	2.20669
000862	2022	1.6125	11	9	0	0.020871	0.0512351	0	3.17805	1	0.437117	0	0.609705	D44	640000	640100	81	000862	2022	D44	9	0	0.191363	0.444444	1.7613
000862	2023	0.25801	11	9	0	0.017719	0.0664037	0	3.21888	1	-0.975842	0	0.556138	D44	640000	640100	81	000862	2023	D44	9	0	0.167272	0.555556	2.09554
000869	2009	-2.21744	4	12	0	0.211773	0.253458	0	2.48491	0	-1.59201	0	0.408168	C15	370000	370600	144	000869	2009	C15	12	0	0.177508	0.833333	0.529706
000869	2010	-2.38921	9	11	0	0.220151	0.215584	0	2.56495	0	-2.0367	0	0.332125	C15	370000	370600	121	000869	2010	C15	11	0	0.207117	0.818182	0.688103
000869	2012	-1.93346	5	12	0	0.209393	0.160288	0	2.70805	0	-1.18246	0	0.254046	C15	370000	370600	144	000869	2012	C15	12	0	0.199564	0.833333	0.723344
000869	2013	-1.71065	6	11	0	0.130998	0.0918667	0	2.77259	0	-1.12092	0	0.203775	C15	370000	370600	121	000869	2013	C15	11	0	0.196336	0.818182	0.688103
000869	2014	-1.63373	4	12	0	0.109704	0.120069	0	2.83321	0	-1.24222	1	0.214204	C15	370000	370600	144	000869	2014	C15	12	0.0833333	0.197594	0.75	1.01798
000869	2015	-1.03396	4	12	0	0.099599	0.110501	0	2.89037	0	-1.59552	1	0.250155	C15	370000	370600	144	000869	2015	C15	12	0.0833333	0.192878	0.75	1.0695
000869	2016	-0.8727	6	13	0	0.085061	0.0771952	0	2.94444	0	-1.90091	2	0.271389	C15	370000	370600	169	000869	2016	C15	13	0.153846	0.196757	0.692308	1.33772
000869	2017	-0.970254	6	13	0	0.082461	0.0776312	0	2.99573	0	-1.8551	1	0.267914	C15	370000	370600	169	000869	2017	C15	13	0.0769231	0.191402	0.692308	1.20979
000869	2018	-0.197864	6	14	0	0.079395	0.0744015	0	3.04452	0	-0.694703	1	0.246021	C15	370000	370600	196	000869	2018	C15	14	0.0714286	0.182729	0.642857	1.41184
000869	2019	1.16111	8	14	0	0.082775	0.0613894	0	3.09104	0	1.20224	2	0.224876	C15	370000	370600	196	000869	2019	C15	14	0.142857	0.133036	0.642857	1.51245
000869	2020	0.455064	5	14	0	0.036105	0.0385535	0.0097	3.13549	0	0.0776648	3	0.198287	C15	370000	370600	196	000869	2020	C15	14	0.214286	0.116113	0.642857	1.45832
000869	2021	-0.0883535	4	14	0	0.03761	0.0835349	0.0143	3.17805	0	-1.64584	3	0.206304	C15	370000	370600	196	000869	2021	C15	14	0.214286	0.114093	0.642857	1.54029
000869	2022	1.07789	5	14	0	0.032749	0.0659664	0.0201	3.21888	0	-0.423006	3	0.178106	C15	370000	370600	196	000869	2022	C15	14	0.214286	0.0983744	0.714286	1.55008
000869	2023	0.0286355	8	14	0	0.039444	0.0879625	0.2397	3.2581	0	-1.03193	3	0.175892	C15	370000	370600	196	000869	2023	C15	14	0.214286	0.0966866	0.714286	1.61197
000875	2022	2.72268	12	9	0	0.016508	0.102467	0.0079	3.3673	1	2.34078	0	0.721214	D44	220000	220100	81	000875	2022	D44	9	0	0.0852621	0.444444	1.90446
000875	2023	0.833966	8	9	0	0.020367	0.070946	0.0115	3.4012	1	-0.332268	0	0.742861	D44	220000	220100	81	000875	2023	D44	9	0	0.0908947	0.333333	1.88322
000876	2009	-2.1742	7	9	0	0.062777	0.0184919	0.0922	2.3979	0	-1.80969	1	0.453141	C13	510000	510700	81	000876	2009	C13	9	0.111111	0.111401	0.555556	1.26145
000876	2010	-2.20071	8	8	0	0.190067	0.00125702	0.0761	2.48491	0	-1.65673	1	0.463665	C13	510000	510700	64	000876	2010	C13	8	0.125	0.100409	0.5	1.12636
000876	2011	-1.73093	11	10	0	0.154194	0.0978355	0.092	2.56495	0	-1.38775	2	0.429759	C13	510000	510700	100	000876	2011	C13	10	0.2	0.188687	0.8	1.47294
000876	2012	-2.10477	8	10	0	0.08883	0.0830799	0.092	2.63906	0	-1.59956	2	0.413441	C13	510000	510700	100	000876	2012	C13	10	0.2	0.18503	0.8	1.47294
000876	2013	-1.9655	5	9	0	0.084356	0.0536189	0.092	2.70805	0	-0.989161	2	0.432343	C13	510000	510700	81	000876	2013	C13	9	0.222222	0.198311	0.666667	1.15675
000876	2014	-2.12864	9	9	0	0.078243	0.0402366	0.0767	2.77259	0	-1.34105	2	0.344664	C13	510000	510700	81	000876	2014	C13	9	0.222222	0.19444	0.666667	1.18872
000876	2015	-1.58721	13	9	0	0.084041	0.0905176	0.0767	2.83321	0	-1.07035	2	0.314649	C13	510000	510700	81	000876	2015	C13	9	0.222222	0.193913	0.666667	1.18872
000876	2016	-1.70376	16	8	0	0.083789	0.0832273	0.0736	2.89037	0	-1.07955	1	0.316596	C13	510000	510700	64	000876	2016	C13	8	0.125	0.212221	0.875	1.40753
000876	2017	-1.67851	11	7	0	0.069072	0.063889	0.0727	2.94444	0	-0.171352	1	0.38201	C13	510000	510700	49	000876	2017	C13	7	0.142857	0.218784	0.857143	1.19709
000876	2018	-0.579183	17	7	0	0.056771	0.0696021	0.0727	2.99573	0	-0.024182	1	0.429838	C13	510000	510700	49	000876	2018	C13	7	0.142857	0.214667	0.857143	1.19709
000876	2019	-0.0768564	15	8	0	0.096244	0.0690915	0.1186	3.04452	0	0.151884	2	0.491575	C13	510000	510700	64	000876	2019	C13	8	0.25	0.207886	1	1.21301
000876	2020	0.245154	18	8	0	0.053431	0.0516995	0.0959	3.09104	0	0.202306	2	0.530617	C13	510000	510700	64	000876	2020	C13	8	0.25	0.232892	0.875	1.38629
000876	2021	0.470104	21	8	0	-0.071592	0.00377795	0.0886	3.13549	0	-0.952364	2	0.649829	C13	510000	510700	64	000876	2021	C13	8	0.25	0.228466	0.875	1.64622
000876	2022	0.890559	15	8	0	-0.013896	0.067591	0.2521	3.17805	0	-0.945218	3	0.680161	C13	510000	510700	64	000876	2022	C13	8	0.375	0.243741	0.75	1.68005
000876	2023	1.85055	16	8	0	-0.007371	0.107275	0.1808	3.21888	0	0.431486	3	0.722782	C13	510000	510700	64	000876	2023	C13	8	0.375	0.239388	0.75	1.68005
000877	2009	-1.56035	7	9	0	0.055488	0.0803207	0.0312	2.3979	1	-1.14409	1	0.75839	C30	650000	650100	81	000877	2009	C30	9	0.111111	0.144471	0.111111	1.25548
000877	2010	-2.15364	11	9	0	0.065189	0.104714	0.0243	2.48491	1	-1.90855	1	0.587359	C30	650000	650100	81	000877	2010	C30	9	0.111111	0.141711	0.111111	1.25548
000877	2011	-1.57821	10	8	0	0.09153	0.0740883	0.0222	2.56495	1	-0.664927	2	0.647857	C30	650000	650100	64	000877	2011	C30	8	0.25	0.137159	0.125	1.15656
000877	2012	-2.39648	10	8	0	0.025158	0.0171516	0.0129	2.63906	1	-1.9138	2	0.603513	C30	650000	650100	64	000877	2012	C30	8	0.25	0.172484	0.125	1.50313
000877	2013	-2.79466	10	6	0	0.017891	0.00993229	0.0109	2.70805	1	-2.48042	2	0.628498	C30	650000	650100	36	000877	2013	C30	6	0.333333	0.14419	0.166667	1.34644
000877	2014	-2.86234	6	7	0	0.011781	0.0197422	0.0124	2.77259	1	-3.66568	1	0.626193	C30	650000	650100	49	000877	2014	C30	7	0.142857	0.101633	0.142857	1.40397
000877	2015	-1.388	13	7	0	-0.032622	0.0115334	0.0076	2.83321	1	-1.88692	2	0.637895	C30	650000	650100	49	000877	2015	C30	7	0.285714	0.0875771	0.285714	1.43223
000877	2016	-1.07742	12	7	0	0.001028	0.031341	0.001	2.89037	1	-1.78617	1	0.63294	C30	650000	650100	49	000877	2016	C30	7	0.142857	0.0809285	0.285714	1.43223
000877	2017	-1.05414	12	7	0	0.015246	0.0632076	0.0008	2.94444	1	-1.67016	1	0.552349	C30	650000	650100	49	000877	2017	C30	7	0.142857	0.0794097	0.285714	1.71022
000877	2018	-1.58009	11	7	0	0.072682	0.100959	0.0008	2.99573	1	-2.05334	1	0.461093	C30	650000	650100	49	000877	2018	C30	7	0.142857	0.0690717	0.142857	1.83102
000877	2019	-1.0802	11	6	0	0.119711	0.175156	0.0008	3.04452	1	-1.26786	1	0.336432	C30	650000	650100	36	000877	2019	C30	6	0.166667	0.0563854	0.166667	1.31679
000877	2020	-1.29124	12	7	0	0.114663	0.171258	0.0008	3.09104	1	-1.37491	1	0.244517	C30	650000	650100	49	000877	2020	C30	7	0.142857	0.0516627	0.285714	1.15424
000877	2021	1.8822	18	9	0	0.052348	0.0997163	0	3.13549	1	0.846003	0	0.679647	C30	650000	650100	81	000877	2021	C30	9	0	0.0963216	0.111111	1.99386
000877	2022	1.9882	15	9	0	0.017567	0.0528066	0	3.17805	1	0.670747	0	0.663125	C30	650000	650100	81	000877	2022	C30	9	0	0.0787197	0.111111	2.08396
000877	2023	2.22542	11	9	0	0.00682	0.0575155	0	3.21888	1	0.983545	0	0.658859	C30	650000	650100	81	000877	2023	C30	9	0	0.0855715	0	2.08396
000878	2009	-2.278	9	11	0	0.016624	0.0595178	0.0015	2.3979	1	-1.91237	1	0.819113	C32	530000	530100	121	000878	2009	C32	11	0.0909091	0.115879	0	1.33178
000878	2010	-2.52251	11	11	0	0.017943	-0.010698	0.0015	2.48491	1	-2.42665	2	0.836132	C32	530000	530100	121	000878	2010	C32	11	0.181818	0.160698	0.0909091	1.68613
000878	2011	-2.71723	8	11	0	0.027379	0.0679253	0.0013	2.56495	1	-1.98185	2	0.733561	C32	530000	530100	121	000878	2011	C32	11	0.181818	0.16213	0.0909091	1.69964
000878	2012	-2.86234	11	11	0	0.004128	0.0759851	0.0013	2.63906	1	-2.07385	2	0.743027	C32	530000	530100	121	000878	2012	C32	11	0.181818	0.150767	0.0909091	1.69964
000878	2013	-1.98528	10	11	0	-0.053407	0.159718	0.0006	2.70805	1	-0.988018	1	0.748262	C32	530000	530100	121	000878	2013	C32	11	0.0909091	0.177103	0.181818	1.65391
000878	2015	-0.748183	12	10	0	0.002757	0.0477559	0.0006	2.83321	1	-0.51222	1	0.729198	C32	530000	530100	100	000878	2015	C32	10	0.1	0.115563	0.2	2.18177
000878	2016	-0.574974	17	11	0	0.007568	0.118744	0.0006	2.89037	1	-0.570126	1	0.712887	C32	530000	530100	121	000878	2016	C32	11	0.0909091	0.124389	0.181818	2.06304
000878	2017	-0.652468	12	11	0	0.014043	-0.0439219	0.0006	2.94444	1	-0.517121	1	0.718903	C32	530000	530100	121	000878	2017	C32	11	0.0909091	0.143638	0.181818	2.06304
000878	2018	0.225958	15	11	0	0.010781	0.0596442	0.0006	2.99573	1	-0.249538	1	0.701901	C32	530000	530100	121	000878	2018	C32	11	0.0909091	0.144625	0.272727	1.74362
000878	2019	0.621537	14	11	0	0.023009	0.0252829	0.0005	3.04452	1	0.15716	1	0.713752	C32	530000	530100	121	000878	2019	C32	11	0.0909091	0.102062	0.272727	2.477
000878	2020	0.954116	7	11	0	0.020417	0.122593	0.0064	3.09104	1	0.442513	1	0.704395	C32	530000	530100	121	000878	2020	C32	11	0.0909091	0.0867696	0.272727	2.41739
000878	2023	1.38089	13	8	0	0.058541	0.163641	0.001	3.21888	1	0.0437756	0	0.564344	C32	530000	530100	64	000878	2023	C32	8	0	0.0740153	0	2.07775
000881	2009	-1.4822	6	12	0	0.041977	0.0348506	0.1083	2.77259	1	-0.359378	2	0.642488	S90	210000	210200	144	000881	2009	S90	12	0.166667	0.166627	0.75	1.00816
000881	2010	-0.729642	5	12	0	0.060414	0.0416296	0.0429	2.83321	1	0.498972	1	0.61502	S90	210000	210200	144	000881	2010	S90	12	0.0833333	0.193943	0.833333	1.23133
000881	2011	-0.254303	4	12	0	0.045103	0.00776639	0.039	2.89037	1	1.22684	1	0.684538	S90	210000	210200	144	000881	2011	S90	12	0.0833333	0.190464	0.833333	1.23133
000881	2012	-2.84276	8	8	0	0.041765	0.134391	0.039	2.94444	0	-3.22926	0	0.639533	S90	210000	210200	64	000881	2012	S90	8	0	0.174377	0.75	1.05123
000881	2013	-2.74919	4	8	0	0.018656	0.0710143	0.039	2.99573	0	-2.43707	1	0.63535	S90	210000	210200	64	000881	2013	S90	8	0.125	0.117027	0.75	0.715865
000881	2014	-1.84123	6	8	0	0.017073	-0.0790314	0.039	3.04452	0	-1.5374	1	0.622324	S90	210000	210200	64	000881	2014	S90	8	0.125	0.114938	0.75	0.715865
000881	2015	-1.66512	6	8	0	-0.169133	0.0690565	0.039	3.09104	0	-2.14867	2	0.805987	S90	210000	210200	64	000881	2015	S90	8	0.25	0.101453	0.75	0.953077
000881	2016	-0.287467	10	8	0	0.028443	0.00602469	0.039	3.13549	1	-1.05991	2	0.53008	S90	210000	210200	64	000881	2016	S90	8	0.25	0.099689	0.75	1.03972
000881	2017	-0.489733	12	9	0	0.036818	0.0194909	0	3.17805	1	-0.475962	1	0.517185	S90	210000	210200	81	000881	2017	S90	9	0.111111	0.182821	0.777778	1.7189
000881	2018	-1.45499	12	9	0	0.031962	0.0119282	0	3.21888	1	-1.49913	1	0.488125	C26	210000	210200	81	000881	2018	C26	9	0.111111	0.180462	0.777778	1.82678
000881	2019	-1.16431	12	9	0	0.012376	0.0637768	0	3.2581	1	-1.36327	1	0.460769	C26	210000	210200	81	000881	2019	C26	9	0.111111	0.170941	0.888889	1.5361
000881	2020	-0.412737	14	9	0	0.023772	0.0444297	0	3.29584	1	-0.77562	1	0.479222	C26	210000	210200	81	000881	2020	C26	9	0.111111	0.164111	0.666667	1.81408
000881	2021	0.723722	11	9	0	0.027308	0.0357087	0	3.3322	1	-0.568473	1	0.498965	C26	210000	210200	81	000881	2021	C26	9	0.111111	0.131275	0.666667	1.80207
000881	2023	0.836131	12	7	0	-0.06594	0.0329042	0	3.4012	1	-0.613443	0	0.465604	C26	210000	210200	49	000881	2023	C26	7	0	0.111111	0.285714	2.31318
000883	2009	-1.41059	6	12	0	0.014966	0.0849376	0.0335	2.3979	1	-1.14307	1	0.743893	C36	420000	420100	144	000883	2009	C36	12	0.0833333	0.145874	0.583333	1.48246
000883	2010	-1.19141	8	9	0	0.035049	0.0819662	0	2.48491	1	-1.05865	1	0.672521	C36	420000	420100	81	000883	2010	C36	9	0.111111	0.200679	0.333333	2.04319
000883	2012	-1.11712	10	9	0	0.022092	0.101193	0.0001	2.63906	1	-0.341863	1	0.576424	D44	420000	420100	81	000883	2012	D44	9	0.111111	0.182085	0.222222	1.76709
000883	2013	-1.0572	7	9	0	0.035404	0.0638619	0.0001	2.70805	1	-0.485263	1	0.54236	D44	420000	420100	81	000883	2013	D44	9	0.111111	0.180497	0.222222	1.43285
000883	2014	-1.19158	6	9	0	0.03834	0.0752974	0.007	2.77259	1	-0.34564	0	0.534478	D44	420000	420100	81	000883	2014	D44	9	0	0.14928	0.111111	1.50313
000883	2015	0.164623	7	9	0	0.037639	0.0805043	0.0074	2.83321	1	0.849386	1	0.431381	D44	420000	420100	81	000883	2015	D44	9	0.111111	0.140652	0.222222	1.80853
000883	2016	-1.3098	6	9	0	0.046925	0.0868635	0.0114	2.89037	1	-0.699634	1	0.366563	D44	420000	420100	81	000883	2016	D44	9	0.111111	0.151122	0.222222	1.32025
000883	2017	-1.30948	7	9	0	0.044781	0.0690617	0.0108	2.94444	1	-1.00167	1	0.391796	D44	420000	420100	81	000883	2017	D44	9	0.111111	0.148408	0.222222	1.20575
000883	2018	-0.828768	6	9	0	0.039535	0.0546444	0.0108	2.99573	1	-0.5556	1	0.39077	D44	420000	420100	81	000883	2018	D44	9	0.111111	0.145789	0.222222	1.20575
000883	2020	-0.553899	9	9	0	0.04586	0.0894896	0.0045	3.09104	1	-0.473753	1	0.417383	D44	420000	420100	81	000883	2020	D44	9	0.111111	0.0906455	0.444444	1.16019
000883	2021	1.53329	10	9	0	0.03291	0.0437866	0.0006	3.13549	1	0.577961	1	0.502486	D44	420000	420100	81	000883	2021	D44	9	0.111111	0.088994	0.444444	1.23916
000883	2023	0.876226	11	8	0	0.020585	0.0357735	0.0242	3.21888	1	-0.27771	1	0.578332	D44	420000	420100	64	000883	2023	D44	8	0.125	0.080288	0.375	0.986899
000885	2009	-1.03431	10	7	0	0.039259	0.0826866	0.0007	2.3979	1	-0.64526	0	0.631875	C30	410000	410100	49	000885	2009	C30	7	0	0.281674	0	1.55447
000885	2010	-1.64751	9	6	0	0.041229	0.116759	0.0007	2.48491	1	-1.60542	0	0.629553	C30	410000	410100	36	000885	2010	C30	6	0	0.281674	0	1.57165
000885	2011	-1.26872	13	7	0	0.069051	0.164015	0	2.56495	1	-0.48984	0	0.596891	C30	410000	410100	49	000885	2011	C30	7	0	0.281674	0	1.63391
000885	2012	-2.38471	14	7	0	0.048272	0.137253	0	2.63906	1	-2.24816	0	0.583469	C30	410000	410100	49	000885	2012	C30	7	0	0.281674	0	1.63391
000885	2013	-2.21546	7	6	0	0.027326	0.080293	0	2.70805	1	-2.1142	0	0.564793	C30	410000	410100	36	000885	2013	C30	6	0	0.281674	0	1.64792
000885	2014	-1.28891	8	6	0	0.043019	0.15373	0	2.77259	1	-0.934726	0	0.502502	C30	410000	410100	36	000885	2014	C30	6	0	0.160837	0	1.32966
000885	2015	-0.112319	11	9	0	0.014102	0.105694	0	2.83321	1	-0.286635	1	0.524462	C30	410000	410100	81	000885	2015	C30	9	0.111111	0.176975	0.111111	1.58688
000885	2017	1.85328	9	8	0	0.081916	0.212228	0	2.94444	1	1.13401	2	0.751749	C30	410000	410100	64	000885	2017	C30	8	0.25	0.107194	0.25	1.87095
000885	2018	1.53133	10	9	0	0.072509	0.152578	0	2.99573	1	0.583125	2	0.675408	G54	410000	410100	81	000885	2018	G54	9	0.222222	0.168599	0.333333	2.28154
000885	2019	2.15504	11	9	0	0.069879	0.1318	0	3.04452	1	1.34122	2	0.63013	G54	410000	410100	81	000885	2019	G54	9	0.222222	0.155419	0.333333	2.30581
000885	2020	0.73085	14	9	0	0.047383	0.0715027	0	3.09104	1	-0.0459317	2	0.604563	G54	410000	410100	81	000885	2020	G54	9	0.222222	0.131499	0.333333	2.23609
000885	2021	0.780585	14	9	0	0.045946	0.0585338	0	3.13549	1	0.614033	2	0.708167	G54	410000	410100	81	000885	2021	G54	9	0.222222	0.152041	0.333333	2.39012
000885	2022	0.380603	13	9	0	0.045191	0.064496	0	3.17805	1	0.012814	1	0.709152	G54	410000	410100	81	000885	2022	G54	9	0.111111	0.170611	0.222222	2.14599
000885	2023	1.04303	15	8	0	0.040513	0.0515693	0	3.21888	1	0.843854	1	0.708733	G54	410000	410100	64	000885	2023	G54	8	0.125	0.15997	0.25	2.16832
000887	2015	-0.764013	7	5	0	0.100377	0.145985	0.1885	2.83321	0	-0.00273202	0	0.491278	C29	340000	341800	25	000887	2015	C29	5	0	0.144522	0	0.643775
000887	2016	-0.767995	7	5	0	0.078278	0.0767459	0.3098	2.89037	0	-0.643437	0	0.441631	C29	340000	341800	25	000887	2016	C29	5	0	0.141153	0	0.643775
000887	2017	-1.15821	11	7	0	0.075158	0.0749024	0.3211	2.94444	0	-1.78772	0	0.494019	C29	340000	341800	49	000887	2017	C29	7	0	0.251882	0.142857	0.993852
000887	2018	-1.57033	9	7	0	0.070792	0.0605333	0.2971	2.99573	0	-1.98497	0	0.476338	C29	340000	341800	49	000887	2018	C29	7	0	0.243405	0.142857	0.999047
000887	2019	-0.590804	9	7	0	0.032654	0.090647	0.2971	3.04452	0	-1.55461	0	0.505901	C29	340000	341800	49	000887	2019	C29	7	0	0.239113	0.142857	0.999047
000887	2020	-0.985003	8	7	1	0.02624	0.0759864	0.2905	3.09104	0	-1.63924	0	0.525101	C29	340000	341800	49	000887	2020	C29	7	0	0.23497	0.142857	0.919102
000887	2021	0.00523816	7	7	1	0.052659	0.04818	0.2831	3.13549	0	-1.67098	0	0.491427	C29	340000	341800	49	000887	2021	C29	7	0	0.242078	0.142857	0.943827
000887	2022	1.17757	8	7	1	0.044784	0.0430549	0.2192	3.17805	0	-0.19908	1	0.469692	C29	340000	341800	49	000887	2022	C29	7	0.142857	0.253588	0	0.943827
000893	2015	0.529604	15	8	0	0.006826	-0.0571159	0.4938	2.83321	0	0.975269	1	0.267756	C13	440000	440100	64	000893	2015	C13	8	0.125	0.145105	0.5	1.89581
000893	2016	0.36635	10	9	0	0.002623	0.0230179	0.4779	2.89037	0	-0.80984	1	0.097113	C13	440000	440100	81	000893	2016	C13	9	0.111111	0.135292	0.555556	1.81944
000893	2017	1.72415	12	9	0	-0.169133	0.00340601	0.4779	2.94444	0	1.04354	1	0.082022	C13	440000	440100	81	000893	2017	C13	9	0.111111	0.132679	0.555556	1.82701
000893	2019	2.21357	11	9	0	0.011054	0.0190701	0.4779	3.04452	1	0.931137	1	0.069496	C13	440000	440100	81	000893	2019	C13	9	0.111111	0.126218	0.555556	1.82701
000893	2020	0.588266	14	8	0	0.014234	0.0242327	0.0198	3.09104	1	-0.0422218	1	0.074199	C26	440000	440100	64	000893	2020	C26	8	0.125	0.190105	0.125	1.29826
000893	2021	0.561962	10	8	0	0.163624	0.0872064	0.0198	3.13549	0	-0.658946	1	0.11674	C26	440000	440100	64	000893	2021	C26	8	0.125	0.186038	0.125	1.4802
000893	2022	0.605165	15	9	0	0.157856	0.140892	0.8126	3.17805	0	-0.604473	1	0.094898	C26	440000	440100	81	000893	2022	C26	9	0.111111	0.178365	0.111111	1.48955
000893	2023	-0.0102076	11	9	0	0.077074	0.118502	0.8395	3.21888	0	-1.31353	1	0.194941	C26	440000	440100	81	000893	2023	C26	9	0.111111	0.178545	0.222222	1.3951
000895	2009	-2.25982	5	8	0	0.192197	0.246382	0.0287	2.3979	0	-1.08668	2	0.353922	C13	410000	411100	64	000895	2009	C13	8	0.25	0.229554	0.125	1.40397
000895	2010	-1.79793	8	6	0	0.211891	0.218414	0.0215	2.48491	0	-0.219744	1	0.357754	C13	410000	411100	36	000895	2010	C13	6	0.166667	0.233473	0.166667	1.51069
000895	2011	-1.97518	5	6	0	0.082079	0.127654	0.0212	2.56495	0	-0.0880324	1	0.446924	C13	410000	411100	36	000895	2011	C13	6	0.166667	0.22888	0.166667	1.51069
000895	2012	-2.28826	10	6	0	0.183824	0.264018	0.0157	2.63906	0	-1.29244	0	0.248038	C13	410000	411100	36	000895	2012	C13	6	0	0.177497	0.5	0.693147
000895	2013	-2.56941	8	6	0	0.206069	0.195952	0.0158	2.70805	0	-1.65325	0	0.240187	C13	410000	411100	36	000895	2013	C13	6	0	0.174383	0.5	0.693147
000895	2014	-2.75711	8	6	0	0.191765	0.214355	0.0222	2.77259	0	-1.68306	0	0.255731	C13	410000	411100	36	000895	2014	C13	6	0	0.20661	0.333333	1.51069
000895	2015	-1.22113	9	6	0	0.19299	0.251975	0.0216	2.83321	0	-0.540009	0	0.227137	C13	410000	411100	36	000895	2015	C13	6	0	0.188004	0.166667	1.33218
000895	2016	-0.818248	7	6	0	0.213636	0.259742	0.0216	2.89037	0	-0.455801	0	0.294267	C13	410000	411100	36	000895	2016	C13	6	0	0.184753	0.166667	1.37681
000895	2017	-1.50731	12	6	0	0.195354	0.244706	0.0216	2.94444	0	-1.03214	0	0.330102	C13	410000	411100	36	000895	2017	C13	6	0	0.181613	0.166667	1.37681
000895	2018	-0.25085	10	8	0	0.220151	0.232453	0.0217	2.99573	0	1.01055	0	0.373578	C13	410000	411100	64	000895	2018	C13	8	0	0.195493	0.375	2.05651
000895	2019	0.400672	14	8	0	0.197881	0.154492	0.0216	3.04452	0	1.55168	0	0.402257	C13	410000	411100	64	000895	2019	C13	8	0	0.19182	0.375	2.07775
000895	2020	1.16774	16	8	0	0.183547	0.254206	0.0207	3.09104	0	1.71867	0	0.30461	C13	410000	411100	64	000895	2020	C13	8	0	0.188498	0.375	2.16439
000895	2021	1.01601	8	8	0	0.143732	0.17759	0.0207	3.13549	0	-0.862893	0	0.318673	C13	410000	411100	64	000895	2021	C13	8	0	0.19682	0.25	2.15329
000895	2022	1.20083	7	8	0	0.157014	0.207774	0.0207	3.17805	0	-0.880698	0	0.390792	C13	410000	411100	64	000895	2022	C13	8	0	0.193567	0.25	2.04508
000895	2023	0.867196	7	8	0	0.139102	0.0923704	0.0173	3.21888	0	-0.551555	0	0.42342	C13	410000	411100	64	000895	2023	C13	8	0	0.19042	0.25	2.04508
000898	2009	-1.0597	11	9	0	0.006793	0.0450454	0.0006	2.48491	1	0.0993981	0	0.467278	C31	210000	210300	81	000898	2009	C31	9	0	0.12808	0.777778	1.29341
000898	2010	-0.744311	10	8	0	0.018551	0.0858687	0.0006	2.56495	1	0.262926	0	0.473476	C31	210000	210300	64	000898	2010	C31	8	0	0.13401	0.75	1.35108
000898	2011	-0.776377	14	8	0	-0.022643	0.0452771	0.0004	2.63906	1	0.194693	0	0.492125	C31	210000	210300	64	000898	2011	C31	8	0	0.131567	0.75	1.35108
000898	2012	-0.0985934	9	8	0	-0.043265	0.0143525	0.0024	2.70805	1	0.614205	0	0.523603	C31	210000	210300	64	000898	2012	C31	8	0	0.129213	0.75	1.35108
000898	2014	-0.877533	19	9	0	0.010121	0.0234087	0.0011	2.83321	1	-0.00599015	0	0.472062	C31	210000	210300	81	000898	2014	C31	9	0	0.114561	0.666667	1.26444
000898	2015	-0.247753	19	8	0	-0.051921	0.0579823	0.0004	2.89037	1	-0.153412	1	0.506964	C31	210000	210300	64	000898	2015	C31	8	0.125	0.129061	0.625	1.40397
000898	2016	1.6373	12	7	0	0.018338	0.0493817	0.0002	2.94444	1	1.48677	0	0.485767	C31	210000	210300	49	000898	2016	C31	7	0	0.0828891	0.571429	1.59681
000898	2020	0.894158	21	8	0	0.02267	0.112623	0.0001	3.13549	1	0.534102	0	0.388297	C31	210000	210300	64	000898	2020	C31	8	0	0.0910573	0.625	2.03527
000898	2021	2.35002	20	7	0	0.071355	0.131719	0.0139	3.17805	1	0.71432	0	0.382811	C31	210000	210300	49	000898	2021	C31	7	0	0.0861214	0.571429	2.1481
000898	2022	2.00359	18	7	0	0.001919	0.0633311	0.0152	3.21888	1	0.397408	0	0.393439	C31	210000	210300	49	000898	2022	C31	7	0	0.102826	0.428571	2.06815
000898	2023	1.24579	14	8	0	-0.033222	0.016276	0.0087	3.2581	1	0.27955	0	0.429041	C31	210000	210300	64	000898	2023	C31	8	0	0.0977809	0.25	1.6887
000900	2009	-1.69242	4	9	0	0.112116	0.181568	0.013	2.3979	1	-0.989935	0	0.340183	G58	430000	430100	81	000900	2009	G58	9	0	0.137851	0.666667	1.16884
000900	2010	-1.29224	6	9	0	0.122222	0.172143	0.0108	2.48491	1	-1.10878	0	0.327835	G58	430000	430100	81	000900	2010	G58	9	0	0.134392	0.666667	1.19604
000900	2011	-1.36163	7	9	0	0.101017	0.117938	0.0024	2.56495	1	-0.748085	0	0.360907	G58	430000	430100	81	000900	2011	G58	9	0	0.135236	0.777778	1.11602
000900	2012	0.250054	8	9	0	0.054612	0.0881795	0.0726	2.63906	1	0.149666	0	0.522939	G54	430000	430100	81	000900	2012	G54	9	0	0.130249	0.777778	1.11602
000900	2013	0.185298	7	9	0	0.03365	0.0664745	0.0788	2.70805	1	0.870025	0	0.616655	G54	430000	430100	81	000900	2013	G54	9	0	0.135238	0.777778	1.11659
000900	2014	-1.29755	6	8	0	0.02428	0.0690325	0.083	2.77259	1	-1.29261	0	0.61834	G54	430000	430100	64	000900	2014	G54	8	0	0.14195	0.75	1.0195
000900	2015	-0.851636	7	8	0	0.031001	0.0767246	0.1446	2.83321	1	-1.38935	2	0.622191	G54	430000	430100	64	000900	2015	G54	8	0.25	0.122671	0.875	0.908909
000900	2016	-0.21682	5	8	0	0.037789	0.067769	0.1446	2.89037	1	-1.0684	2	0.639346	G54	430000	430100	64	000900	2016	G54	8	0.25	0.120229	0.875	0.908909
000900	2017	0.418259	8	8	0	0.036798	0.0278945	0.0748	2.94444	1	-0.187656	2	0.614974	G54	430000	430100	64	000900	2017	G54	8	0.25	0.101186	0.75	1.46197
000900	2018	0.560543	9	8	0	0.038698	0.09653	0.0624	2.99573	1	-0.338284	2	0.608156	G54	430000	430100	64	000900	2018	G54	8	0.25	0.0992169	0.75	1.46197
000900	2019	0.706454	10	7	0	0.027218	0.114837	0.0449	3.04452	1	-0.0130456	2	0.69475	G54	430000	430100	49	000900	2019	G54	7	0.285714	0.135643	0.571429	1.18881
000900	2020	-0.229846	8	6	0	0.01231	-0.00741774	0.0399	3.09104	1	-1.008	2	0.743378	G54	430000	430100	36	000900	2020	G54	6	0.333333	0.14562	0.5	1.25548
000900	2021	0.0443094	10	9	0	0.010477	0.0604702	0.0059	3.13549	1	-0.372455	2	0.779106	G54	430000	430100	81	000900	2021	G54	9	0.222222	0.136027	0.222222	1.588
000900	2022	0.954553	9	9	0	0.007885	0.0524907	0.0059	3.17805	1	0.623769	2	0.762431	G54	430000	430100	81	000900	2022	G54	9	0.222222	0.133394	0.222222	1.588
000900	2023	0.744565	9	9	0	0.01034	0.0336939	0.0059	3.21888	1	0.187222	2	0.749971	G54	430000	430100	81	000900	2023	G54	9	0.222222	0.129599	0.222222	1.588
000902	2012	-1.7888	7	8	0	-0.040916	-0.0431966	0	2.56495	1	-1.86362	1	0.684333	F51	110000	110000	64	000902	2012	F51	8	0.125	0.1786	0.75	1.19904
000902	2013	-1.2413	12	9	0	-0.03497	-0.0118192	0	2.63906	1	-1.1033	1	0.777347	F51	110000	110000	81	000902	2013	F51	9	0.111111	0.176677	0.666667	1.15207
000902	2014	-1.0466	7	9	0	0.113489	0.125631	6.9617	2.70805	0	-0.0218903	3	0.43712	C26	420000	420800	81	000902	2014	C26	9	0.333333	0.104194	0.666667	1.74972
000902	2015	-2.14835	11	9	0	0.111593	0.0923978	6.8338	2.77259	0	-1.74787	3	0.282466	C26	420000	420800	81	000902	2015	C26	9	0.333333	0.127082	0.555556	1.84971
000902	2016	0.149001	9	9	0	0.073448	0.0951229	6.6043	2.83321	0	0.0504669	3	0.323197	C26	420000	420800	81	000902	2016	C26	9	0.333333	0.0955015	0.555556	1.73513
000902	2017	1.86611	10	9	0	0.079101	0.104651	6.2152	2.89037	0	1.51529	2	0.332607	C26	420000	420800	81	000902	2017	C26	9	0.222222	0.0940798	0.555556	1.73513
000902	2018	0.139996	7	9	0	0.092087	0.0206027	6.2168	2.94444	0	-0.172869	2	0.291497	C26	420000	420800	81	000902	2018	C26	9	0.222222	0.0922065	0.555556	1.73513
000902	2019	0.729725	7	9	0	0.067972	0.15493	6.1485	2.99573	0	0.132607	2	0.311065	C26	420000	420800	81	000902	2019	C26	9	0.222222	0.0904064	0.555556	1.97926
000902	2020	-0.747615	10	8	0	0.085767	0.214696	6.1485	3.04452	0	-1.18094	1	0.371361	C26	420000	420800	64	000902	2020	C26	8	0.125	0.132078	0.5	2.04423
000902	2021	0.66721	11	7	0	0.093813	0.0255089	5.4873	3.09104	0	-0.740878	1	0.374237	C26	420000	420800	49	000902	2021	C26	7	0.142857	0.126668	0.428571	2.24312
000902	2022	0.625803	12	9	0	0.080319	0.124856	5.5532	3.13549	0	-0.943285	1	0.464663	C26	420000	420800	81	000902	2022	C26	9	0.111111	0.153204	0.555556	2.05199
000902	2023	0.646842	7	9	0	0.0712	0.126234	5.5078	3.17805	0	-0.662895	1	0.406985	C26	420000	420800	81	000902	2023	C26	9	0.111111	0.154919	0.555556	2.14856
000903	2015	-1.3352	9	7	1	0.024071	0.0597565	0.0458	2.77259	1	-1.04748	3	0.483835	C34	530000	530100	49	000903	2015	C34	7	0.428571	0.0520414	0	1.60201
000903	2016	-1.97837	9	7	1	0.025785	0.016224	0.0598	2.83321	1	-2.28179	3	0.483135	C34	530000	530100	49	000903	2016	C34	7	0.428571	0.0516627	0	1.7619
000903	2017	-0.348492	17	7	0	0.024093	-0.0498327	0	2.89037	1	-0.548549	3	0.49529	C34	530000	530100	49	000903	2017	C34	7	0.428571	0.0516627	0	1.7619
[truncated: 11,038 more rows]
